# Supplementary material for: N-(2,6-Dichloro­phen­yl)-3-methyl­benzamide
Source: Acta Crystallogr Sect E Struct Rep Online. 2009 Oct 10;65(Pt 11):o2713. doi: 10.1107/S1600536809039889 (PMC2971261; doi:10.1107/S1600536809039889)
Supplement: Supplementary file 1 [file e-65-o2713-sup1.cif]

##############################################################################
###                                                                        ###
###        Electronic paper (Acta Crystallographica Section E)             ###
###                                                                        ###
##############################################################################
#                                                                            #
# This CIF contains the data in a paper accepted for publication in Acta     #
# Crystallographica Section E. It conforms to the requirements of Notes      #
# for Authors for Section E, and has been peer reviewed under the auspices   #
# of the IUCr Commission on Journals.                                        #
#                                                                            #
# Full details of the Crystallographic Information File format               #
# are given in the paper "The Crystallographic Information File (CIF):       #
# a New Standard Archive File for Crystallography" by S. R. Hall, F. H.      #
# Allen and I. D. Brown [Acta Cryst. (1991), A47, 655-685].                  #
#                                                                            #
# The current version of the core CIF dictionary is obtainable from          #
# ftp://ftp.iucr.org/pub/cif_core.dic. The current version number is 2.4.    #
#                                                                            #
# Software is freely available for graphical display of the structure(s) in  #
# this CIF.  For information consult the CIF home page http://www.iucr.org/  #
# cif/home.html                                                              #
#                                                                            #
# This file may be used for bona fide research purposes within the           #
# scientific community so long as proper attribution is given to the journal # 
# article from which it was obtained.                                        #
#                                                                            #
##############################################################################
                                             
data_I
_audit_creation_method     'WinGX routine CIF_UPDATE'
_chemical_name_systematic
;
<i>N</i>-(2,6-Dichlorophenyl)-3-methylbenzamide
;
_chemical_formula_moiety     'C14 H11 Cl2 N O'
_chemical_formula_sum     'C14 H11 Cl2 N O'
_chemical_formula_iupac     'C14 H11 Cl2 N O'
_chemical_formula_weight     280.14
_symmetry_cell_setting     monoclinic
_symmetry_space_group_name_H-M     'C c'
_symmetry_space_group_name_Hall     'C -2yc'
loop_
    _symmetry_equiv_pos_as_xyz
    'x, y, z'
    'x, -y, z+1/2'
    'x+1/2, y+1/2, z'
    'x+1/2, -y+1/2, z+1/2'
_cell_length_a     11.9433(8)
_cell_length_b     12.5397(6)
_cell_length_c     9.5305(5)
_cell_angle_alpha     90
_cell_angle_beta     111.859(7)
_cell_angle_gamma     90
_cell_volume     1324.72(13)
_cell_formula_units_Z     4
_cell_measurement_reflns_used     16815
_cell_measurement_theta_min     2.8502
_cell_measurement_theta_max     29.4663
_cell_measurement_temperature     295(2)
_exptl_crystal_description     block
_exptl_crystal_colour     colourless
_exptl_crystal_size_max     0.53
_exptl_crystal_size_mid     0.34
_exptl_crystal_size_min     0.07
_exptl_crystal_density_diffrn     1.405
_exptl_crystal_density_method     'not measured'
_exptl_crystal_F_000     576
_exptl_absorpt_coefficient_mu     0.476
_exptl_absorpt_correction_type     analytical
_exptl_absorpt_process_details
;
(CrysAlis Pro; Oxford Diffraction, 2009)
;
_exptl_absorpt_correction_T_min     0.756
_exptl_absorpt_correction_T_max     0.979
_exptl_special_details
;
;
_diffrn_ambient_temperature     295(2)
_diffrn_radiation_type     MoK\a
_diffrn_radiation_wavelength     0.71073
_diffrn_radiation_monochromator     graphite
_diffrn_measurement_device_type
;
Oxford Diffraction Xcalibur2 diffractometer with a Sapphire CCD detector
;
_diffrn_measurement_method     \w
_diffrn_detector_area_resol_mean     10.434
_diffrn_reflns_number     28271
_diffrn_reflns_av_R_equivalents     0.0264
_diffrn_reflns_theta_min     2.86
_diffrn_reflns_theta_max     25.8
_diffrn_reflns_theta_full     25.8
_diffrn_measured_fraction_theta_max     0.999
_diffrn_measured_fraction_theta_full     0.999
_diffrn_reflns_limit_h_min     -14
_diffrn_reflns_limit_h_max     14
_diffrn_reflns_limit_k_min     -15
_diffrn_reflns_limit_k_max     15
_diffrn_reflns_limit_l_min     -11
_diffrn_reflns_limit_l_max     11
_diffrn_standards_number     0
_diffrn_standards_interval_count     .
_diffrn_standards_interval_time     .
_diffrn_standards_decay_%     ?
_refine_special_details
;
Refinement of <i>F</i>^2^ against ALL reflections. The weighted <i>R</i>-factor
<i>wR</i> and goodness of fit <i>S</i> are based on <i>F</i>^2^, conventional
<i>R</i>-factors <i>R</i> are based on <i>F</i>, with <i>F</i> set to zero for
negative <i>F</i>^2^. The threshold expression of <i>F</i>^2^ >
\s(<i>F</i>^2^) is used only for calculating <i>R</i>-factors(gt) <i>etc</i>.
and is not relevant to the choice of reflections for refinement.
<i>R</i>-factors based on <i>F</i>^2^ are statistically about twice as large
as those based on <i>F</i>, and <i>R</i>- factors based on ALL data will be
even larger.
;
_reflns_number_total     2553
_reflns_number_gt     2368
_reflns_threshold_expression     I>2\s(I)
_refine_ls_structure_factor_coef     Fsqd
_refine_ls_matrix_type     full
_refine_ls_R_factor_all     0.0308
_refine_ls_R_factor_gt     0.0277
_refine_ls_wR_factor_gt     0.0674
_refine_ls_wR_factor_ref     0.0684
_refine_ls_goodness_of_fit_ref     1.102
_refine_ls_restrained_S_all     1.101
_refine_ls_number_reflns     2553
_refine_ls_number_parameters     164
_refine_ls_number_restraints     2
_refine_ls_hydrogen_treatment     constr
_refine_ls_weighting_scheme     calc
_refine_ls_weighting_details
         'calc w=1/[\s^2^(Fo^2^)+(0.0314P)^2^+0.4349P] where P=(Fo^2^+2Fc^2^)/3'
_atom_sites_solution_hydrogens     geom
_atom_sites_solution_primary     direct
_atom_sites_solution_secondary     difmap
_refine_ls_shift/su_max     0.001
_refine_ls_shift/su_mean     0.000
_refine_diff_density_max     0.179
_refine_diff_density_min     -0.218
_refine_ls_extinction_method     none
_refine_ls_abs_structure_details     'Flack (1983), 1272 Friedel pairs'
_refine_ls_abs_structure_Flack     -0.02(5)
loop_
    _atom_type_symbol
    _atom_type_description
    _atom_type_scat_dispersion_real
    _atom_type_scat_dispersion_imag
    _atom_type_scat_source
    C C 0.0033 0.0016 'International Tables Vol C Tables 4.2.6.8 and 6.1.1.4'
    H H 0 0 'International Tables Vol C Tables 4.2.6.8 and 6.1.1.4'
    N N 0.0061 0.0033 'International Tables Vol C Tables 4.2.6.8 and 6.1.1.4'
    O O 0.0106 0.006 'International Tables Vol C Tables 4.2.6.8 and 6.1.1.4'
    Cl Cl 0.1484 0.1585 'International Tables Vol C Tables 4.2.6.8 and 6.1.1.4'
_computing_data_collection
;
CrysAlis Pro (Oxford Diffraction, 2009)
;
_computing_cell_refinement
;
CrysAlis Pro (Oxford Diffraction, 2009)
;
_computing_data_reduction
;
CrysAlis Pro (Oxford Diffraction, 2009)
;
_computing_structure_solution     'SHELXS97 (Sheldrick, 2008)'
_computing_structure_refinement     'SHELXL97 (Sheldrick, 2008)'
_computing_molecular_graphics
;
ORTEP-3 (Farrugia, 1997) and DIAMOND (Brandenburg, 2002)
;
_computing_publication_material
;
SHELXL97 (Sheldrick, 2008), PLATON (Spek, 2009) and WinGX
(Farrugia, 1999)
;
loop_
    _atom_site_type_symbol
    _atom_site_label
    _atom_site_fract_x
    _atom_site_fract_y
    _atom_site_fract_z
    _atom_site_U_iso_or_equiv
    _atom_site_adp_type
    _atom_site_calc_flag
    _atom_site_refinement_flags
    _atom_site_occupancy
    _atom_site_disorder_assembly
    _atom_site_disorder_group
    N N1 0.47074(14) 0.47784(12) 0.42954(16) 0.0406(4) Uani d . 1 . .
    H H1N 0.4424 0.5119 0.4873 0.049 Uiso calc R 1 . .
    C C1 0.41176(16) 0.48266(14) 0.27880(19) 0.0359(4) Uani d . 1 . .
    C C2 0.30291(15) 0.55238(14) 0.22211(19) 0.0370(4) Uani d . 1 . .
    C C3 0.21557(17) 0.52827(16) 0.0820(2) 0.0424(4) Uani d . 1 . .
    H H3 0.226 0.469 0.0296 0.051 Uiso calc R 1 . .
    C C4 0.11285(18) 0.59068(19) 0.0182(2) 0.0517(5) Uani d . 1 . .
    C C5 0.1019(2) 0.68018(18) 0.0964(3) 0.0579(6) Uani d . 1 . .
    H H5 0.0352 0.7244 0.0541 0.069 Uiso calc R 1 . .
    C C6 0.1874(2) 0.70552(18) 0.2356(2) 0.0569(5) Uani d . 1 . .
    H H6 0.1774 0.7657 0.2868 0.068 Uiso calc R 1 . .
    C C7 0.28792(18) 0.64175(16) 0.2992(2) 0.0452(4) Uani d . 1 . .
    H H7 0.3454 0.6587 0.3935 0.054 Uiso calc R 1 . .
    C C8 0.57860(17) 0.41798(15) 0.49583(19) 0.0376(4) Uani d . 1 . .
    C C9 0.57762(19) 0.31764(15) 0.5562(2) 0.0455(4) Uani d . 1 . .
    C C10 0.6829(2) 0.26073(18) 0.6273(3) 0.0598(6) Uani d . 1 . .
    H H10 0.6806 0.1938 0.6682 0.072 Uiso calc R 1 . .
    C C11 0.7908(2) 0.3044(2) 0.6365(2) 0.0624(6) Uani d . 1 . .
    H H11 0.8621 0.2669 0.6848 0.075 Uiso calc R 1 . .
    C C12 0.79466(19) 0.4020(2) 0.5755(2) 0.0564(5) Uani d . 1 . .
    H H12 0.8679 0.4304 0.5801 0.068 Uiso calc R 1 . .
    C C13 0.68896(18) 0.45856(17) 0.5070(2) 0.0449(4) Uani d . 1 . .
    C C14 0.0183(2) 0.5595(3) -0.1330(3) 0.0798(8) Uani d . 1 . .
    H H14A -0.0283 0.5009 -0.1194 0.12 Uiso calc R 1 . .
    H H14B 0.0573 0.5387 -0.2006 0.12 Uiso calc R 1 . .
    H H14C -0.0338 0.6191 -0.175 0.12 Uiso calc R 1 . .
    O O1 0.44576(12) 0.43125(11) 0.19225(13) 0.0464(3) Uani d . 1 . .
    Cl Cl1 0.44089(6) 0.26275(5) 0.54294(8) 0.07568(19) Uani d . 1 . .
    Cl Cl2 0.69514(6) 0.58258(5) 0.43069(8) 0.0773(2) Uani d . 1 . .
loop_
    _atom_site_aniso_label
    _atom_site_aniso_U_11
    _atom_site_aniso_U_22
    _atom_site_aniso_U_33
    _atom_site_aniso_U_12
    _atom_site_aniso_U_13
    _atom_site_aniso_U_23
    N1 0.0406(9) 0.0519(9) 0.0281(7) 0.0081(7) 0.0116(7) 0.0011(7)
    C1 0.0383(9) 0.0381(9) 0.0312(8) -0.0051(7) 0.0128(8) -0.0003(7)
    C2 0.0382(10) 0.0411(9) 0.0307(8) -0.0045(7) 0.0117(7) 0.0038(7)
    C3 0.0436(11) 0.0476(11) 0.0342(9) -0.0031(8) 0.0125(8) 0.0028(8)
    C4 0.0399(11) 0.0677(14) 0.0398(10) -0.0049(10) 0.0060(9) 0.0083(10)
    C5 0.0473(12) 0.0611(13) 0.0610(13) 0.0143(10) 0.0152(10) 0.0179(11)
    C6 0.0590(13) 0.0513(12) 0.0570(13) 0.0061(10) 0.0179(11) -0.0007(10)
    C7 0.0445(11) 0.0470(11) 0.0399(10) 0.0008(9) 0.0108(8) 0.0001(8)
    C8 0.0415(9) 0.0427(9) 0.0269(8) 0.0027(7) 0.0106(7) -0.0029(7)
    C9 0.0526(11) 0.0471(10) 0.0384(9) -0.0004(9) 0.0186(8) -0.0038(9)
    C10 0.0794(17) 0.0476(12) 0.0524(13) 0.0205(11) 0.0245(12) 0.0091(10)
    C11 0.0597(14) 0.0739(16) 0.0461(11) 0.0273(12) 0.0111(10) 0.0004(11)
    C12 0.0392(11) 0.0774(16) 0.0467(11) 0.0039(10) 0.0092(9) -0.0051(11)
    C13 0.0457(11) 0.0504(11) 0.0351(9) -0.0034(9) 0.0109(8) -0.0042(8)
    C14 0.0539(15) 0.117(2) 0.0508(14) 0.0038(15) -0.0015(11) 0.0086(14)
    O1 0.0515(8) 0.0573(8) 0.0298(6) 0.0054(6) 0.0146(6) -0.0021(6)
    Cl1 0.0755(4) 0.0693(4) 0.0878(4) -0.0162(3) 0.0367(3) 0.0088(3)
    Cl2 0.0730(4) 0.0646(4) 0.0919(5) -0.0154(3) 0.0281(3) 0.0157(3)
_geom_special_details
;
All e.s.d.'s (except the e.s.d. in the dihedral angle between two l.s. planes)
are estimated using the full covariance matrix. The cell e.s.d.'s are taken
into account individually in the estimation of e.s.d.'s in distances, angles
and torsion angles; correlations between e.s.d.'s in cell parameters are only
used when they are defined by crystal symmetry. An approximate (isotropic)
treatment of cell e.s.d.'s is used for estimating e.s.d.'s involving l.s.
planes.
;
loop_
    _geom_bond_atom_site_label_1
    _geom_bond_atom_site_label_2
    _geom_bond_site_symmetry_2
    _geom_bond_distance
    _geom_bond_publ_flag
    N1 C1 . 1.345(2) ?
    N1 C8 . 1.420(2) ?
    N1 H1N . 0.86 ?
    C1 O1 . 1.229(2) ?
    C1 C2 . 1.491(3) ?
    C2 C7 . 1.388(3) ?
    C2 C3 . 1.388(3) ?
    C3 C4 . 1.390(3) ?
    C3 H3 . 0.93 ?
    C4 C5 . 1.380(3) ?
    C4 C14 . 1.514(3) ?
    C5 C6 . 1.376(3) ?
    C5 H5 . 0.93 ?
    C6 C7 . 1.381(3) ?
    C6 H6 . 0.93 ?
    C7 H7 . 0.93 ?
    C8 C13 . 1.380(3) ?
    C8 C9 . 1.385(3) ?
    C9 C10 . 1.384(3) ?
    C9 Cl1 . 1.733(2) ?
    C10 C11 . 1.373(4) ?
    C10 H10 . 0.93 ?
    C11 C12 . 1.363(4) ?
    C11 H11 . 0.93 ?
    C12 C13 . 1.381(3) ?
    C12 H12 . 0.93 ?
    C13 Cl2 . 1.730(2) ?
    C14 H14A . 0.96 ?
    C14 H14B . 0.96 ?
    C14 H14C . 0.96 ?
loop_
    _geom_angle_atom_site_label_1
    _geom_angle_atom_site_label_2
    _geom_angle_atom_site_label_3
    _geom_angle_site_symmetry_1
    _geom_angle_site_symmetry_3
    _geom_angle
    _geom_angle_publ_flag
    C1 N1 C8 . . 121.77(15) ?
    C1 N1 H1N . . 119.1 ?
    C8 N1 H1N . . 119.1 ?
    O1 C1 N1 . . 121.38(17) ?
    O1 C1 C2 . . 121.72(15) ?
    N1 C1 C2 . . 116.90(15) ?
    C7 C2 C3 . . 119.11(16) ?
    C7 C2 C1 . . 123.28(15) ?
    C3 C2 C1 . . 117.55(16) ?
    C2 C3 C4 . . 121.54(18) ?
    C2 C3 H3 . . 119.2 ?
    C4 C3 H3 . . 119.2 ?
    C5 C4 C3 . . 117.86(18) ?
    C5 C4 C14 . . 122.5(2) ?
    C3 C4 C14 . . 119.6(2) ?
    C6 C5 C4 . . 121.51(19) ?
    C6 C5 H5 . . 119.2 ?
    C4 C5 H5 . . 119.2 ?
    C5 C6 C7 . . 120.1(2) ?
    C5 C6 H6 . . 120 ?
    C7 C6 H6 . . 120 ?
    C6 C7 C2 . . 119.84(17) ?
    C6 C7 H7 . . 120.1 ?
    C2 C7 H7 . . 120.1 ?
    C13 C8 C9 . . 117.29(18) ?
    C13 C8 N1 . . 121.45(18) ?
    C9 C8 N1 . . 121.23(18) ?
    C10 C9 C8 . . 121.7(2) ?
    C10 C9 Cl1 . . 119.38(16) ?
    C8 C9 Cl1 . . 118.94(16) ?
    C11 C10 C9 . . 119.1(2) ?
    C11 C10 H10 . . 120.5 ?
    C9 C10 H10 . . 120.5 ?
    C12 C11 C10 . . 120.7(2) ?
    C12 C11 H11 . . 119.6 ?
    C10 C11 H11 . . 119.6 ?
    C11 C12 C13 . . 119.5(2) ?
    C11 C12 H12 . . 120.3 ?
    C13 C12 H12 . . 120.3 ?
    C8 C13 C12 . . 121.7(2) ?
    C8 C13 Cl2 . . 119.23(15) ?
    C12 C13 Cl2 . . 119.04(17) ?
    C4 C14 H14A . . 109.5 ?
    C4 C14 H14B . . 109.5 ?
    H14A C14 H14B . . 109.5 ?
    C4 C14 H14C . . 109.5 ?
    H14A C14 H14C . . 109.5 ?
    H14B C14 H14C . . 109.5 ?
loop_
    _geom_torsion_atom_site_label_1
    _geom_torsion_atom_site_label_2
    _geom_torsion_atom_site_label_3
    _geom_torsion_atom_site_label_4
    _geom_torsion_site_symmetry_1
    _geom_torsion_site_symmetry_2
    _geom_torsion_site_symmetry_3
    _geom_torsion_site_symmetry_4
    _geom_torsion
    _geom_torsion_publ_flag
    C8 N1 C1 O1 . . . . 3.5(3) ?
    C8 N1 C1 C2 . . . . -177.04(16) ?
    O1 C1 C2 C7 . . . . -152.45(18) ?
    N1 C1 C2 C7 . . . . 28.1(2) ?
    O1 C1 C2 C3 . . . . 24.6(2) ?
    N1 C1 C2 C3 . . . . -154.84(16) ?
    C7 C2 C3 C4 . . . . -0.9(3) ?
    C1 C2 C3 C4 . . . . -178.08(17) ?
    C2 C3 C4 C5 . . . . 2.1(3) ?
    C2 C3 C4 C14 . . . . -178.3(2) ?
    C3 C4 C5 C6 . . . . -2.2(3) ?
    C14 C4 C5 C6 . . . . 178.3(2) ?
    C4 C5 C6 C7 . . . . 1.0(4) ?
    C5 C6 C7 C2 . . . . 0.4(3) ?
    C3 C2 C7 C6 . . . . -0.4(3) ?
    C1 C2 C7 C6 . . . . 176.62(18) ?
    C1 N1 C8 C13 . . . . 81.8(2) ?
    C1 N1 C8 C9 . . . . -100.2(2) ?
    C13 C8 C9 C10 . . . . 1.1(3) ?
    N1 C8 C9 C10 . . . . -176.96(17) ?
    C13 C8 C9 Cl1 . . . . -179.28(13) ?
    N1 C8 C9 Cl1 . . . . 2.7(2) ?
    C8 C9 C10 C11 . . . . -0.8(3) ?
    Cl1 C9 C10 C11 . . . . 179.57(17) ?
    C9 C10 C11 C12 . . . . -0.5(3) ?
    C10 C11 C12 C13 . . . . 1.5(3) ?
    C9 C8 C13 C12 . . . . -0.1(3) ?
    N1 C8 C13 C12 . . . . 177.97(17) ?
    C9 C8 C13 Cl2 . . . . 178.92(14) ?
    N1 C8 C13 Cl2 . . . . -3.0(2) ?
    C11 C12 C13 C8 . . . . -1.2(3) ?
    C11 C12 C13 Cl2 . . . . 179.77(17) ?
loop_
    _geom_hbond_atom_site_label_D
    _geom_hbond_atom_site_label_H
    _geom_hbond_atom_site_label_A
    _geom_hbond_site_symmetry_A
    _geom_hbond_distance_DH
    _geom_hbond_distance_HA
    _geom_hbond_distance_DA
    _geom_hbond_angle_DHA
    N1 H1N O1 2_565 0.86 2.07 2.866(2) 155
data_global
_journal_date_recd_electronic     2009-09-30
_journal_date_accepted     2009-09-30
_journal_name_full     'Acta Crystallographica, Section E'
_journal_year     2009
_journal_volume     65
_journal_issue     11
_journal_page_first     o2713
_journal_page_last     o2713
_journal_paper_category     QO
_journal_coeditor_code     BT5081
_publ_contact_author_name     'Prof. B. Thimme Gowda'
_publ_contact_author_address
;
  Department of Chemistry
  Mangalore University
  Mangalagangotri-574 199
  Mangalore, INDIA
;
_publ_contact_author_email     gowdabt@yahoo.com
_publ_contact_author_fax     '91 824 2287367'
_publ_contact_author_phone     '91 824 2287262'
_publ_section_title
;
<i>N</i>-(2,6-Dichlorophenyl)-3-methylbenzamide
;
loop_
    _publ_author_name
    _publ_author_address
    'B. Thimme Gowda'
; Department of Chemistry
  Mangalore University
  Mangalagangotri 574 199
  Mangalore, India
;
    'Miroslav Tokar\<c\'ik'
; Faculty of Chemical and Food Technology
  Slovak Technical University
  Radlinsk\'eho 9
  SK-812 37 Bratislava
  Slovak Republic
;
    'Jozef Ko\<z\'i\<sek'
; Faculty of Chemical and Food Technology
  Slovak Technical University
  Radlinsk\'eho 9
  SK-812 37 Bratislava
  Slovak Republic
;
    'Vinola Zeena Rodrigues'
; Department of Chemistry
  Mangalore University
  Mangalagangotri 574 199
  Mangalore, India
;
    'Hartmut Fuess '
; Institute of Materials Science
  Darmstadt University of Technology
  Petersenstrasse 23
  D-64287 Darmstadt,
  Germany
;
