# Supplementary material for: N-(2,6-Dichloro­phen­yl)-3-methyl­benzamide
Source: Acta Crystallogr Sect E Struct Rep Online. 2009 Oct 10;65(Pt 11):o2713. doi: 10.1107/S1600536809039889 (PMC2971261; doi:10.1107/S1600536809039889)
Supplement: Supplementary file 2 [file e-65-o2713-Isup2.hkl]

#
# h,k,l, Fc-squared, Fo-squared, sigma(Fo-squared) and status flag
#
data_I
_shelx_title '   B113 in Cc no.9'
_shelx_refln_list_code          4
_shelx_F_calc_maximum      151.53
_exptl_crystal_F_000       576.00
_reflns_d_resolution_high  0.8165
 
loop_
 _symmetry_equiv_pos_as_xyz
 'x, y, z'
 'x, -y, z+1/2'
 'x+1/2, y+1/2, z'
 'x+1/2, -y+1/2, z+1/2'
 
_cell_length_a    11.9433
_cell_length_b    12.5397
_cell_length_c     9.5305
_cell_angle_alpha  90.000
_cell_angle_beta  111.859
_cell_angle_gamma  90.000
 
_shelx_F_squared_multiplier     1.000
 
loop_
 _refln_index_h
 _refln_index_k
 _refln_index_l
 _refln_F_squared_calc
 _refln_F_squared_meas
 _refln_F_squared_sigma
 _refln_observed_status
   1   1 -11       47.10       56.46      5.84 o
   3   1 -11       25.03       24.22      5.11 o
   5   1 -11        6.32        6.87      5.12 o
   7   1 -11       54.70       58.78      6.74 o
   9   1 -11       31.14       41.28      7.40 o
   2   2 -11       44.29       37.57      5.47 o
   4   2 -11        4.82        3.54      5.17 o
   6   2 -11       29.92       36.63      5.74 o
   8   2 -11      102.36      125.29      9.01 o
   3   3 -11       41.34       62.42      5.67 o
   5   3 -11        5.85        5.07      3.74 o
   7   3 -11        1.57       -0.02      4.07 o
   4   4 -11        8.98       15.84      4.57 o
   6   4 -11       20.87       22.02      4.14 o
   5   5 -11        9.55       14.99      4.41 o
  -2   0 -10       31.33       34.35      8.46 o
   0   0 -10       58.45       77.30      7.42 o
   2   0 -10       65.60       79.93      7.61 o
   4   0 -10       65.82       67.78      3.86 o
   6   0 -10      242.66      227.20      4.79 o
   8   0 -10       26.93       23.17      3.74 o
  10   0 -10       10.18       17.50      4.21 o
  -1   1 -10       10.90        5.08      5.77 o
   1   1 -10       66.22       60.16      5.25 o
   3   1 -10       16.61       16.84      3.24 o
   5   1 -10      489.87      521.91      5.87 o
   7   1 -10       56.92       66.02      3.51 o
   9   1 -10       76.02       74.81      3.28 o
  11   1 -10        2.63       -0.02      3.39 o
  -2   2 -10        4.99        8.84      6.34 o
   0   2 -10      140.66      156.12      6.05 o
   2   2 -10       11.13        8.54      3.38 o
   4   2 -10      100.94      115.31      4.40 o
   6   2 -10      159.80      144.04      4.38 o
   8   2 -10      320.05      358.74      6.43 o
  10   2 -10       43.00       39.27      4.14 o
  -1   3 -10       42.28       40.13      5.30 o
   1   3 -10       50.14       50.02      4.17 o
   3   3 -10       10.28       11.89      3.53 o
   5   3 -10      141.71      128.26      4.41 o
   7   3 -10       53.01       64.08      4.00 o
   9   3 -10       99.12      105.28      4.98 o
  11   3 -10       25.08       27.94      4.75 o
   0   4 -10       27.36       31.44      4.21 o
   2   4 -10       31.85       28.49      3.77 o
   4   4 -10       34.90       26.18      3.50 o
   6   4 -10       23.66       31.27      3.82 o
   8   4 -10       18.41       21.62      4.06 o
  10   4 -10       20.40       18.75      4.34 o
   1   5 -10        6.50        7.90      4.72 o
   3   5 -10       85.67       81.56      4.65 o
   5   5 -10       38.15       29.68      3.92 o
   7   5 -10        4.72        4.57      3.77 o
   9   5 -10        6.74       10.52      4.26 o
   2   6 -10      120.11      115.67      6.29 o
   4   6 -10      141.43      150.66      5.25 o
   6   6 -10        7.50       15.96      4.27 o
   8   6 -10        0.59       -0.02      4.37 o
   3   7 -10       16.45       13.00      5.27 o
   5   7 -10        9.16       15.29      4.77 o
   7   7 -10       24.77       30.24      4.89 o
  -3   1  -9       18.83       24.11      4.82 o
  -1   1  -9       51.16       42.02      4.61 o
   1   1  -9       38.68       51.34      3.02 o
   3   1  -9      259.27      270.78      3.50 o
   5   1  -9       68.52       78.14      2.09 o
   7   1  -9       71.98       63.46      2.67 o
   9   1  -9       63.00       61.18      2.97 o
  11   1  -9       48.73       48.03      3.35 o
  -4   2  -9       23.77       17.80      5.79 o
  -2   2  -9      105.41       96.14      5.70 o
   0   2  -9       76.28       80.80      4.05 o
   2   2  -9       42.84       42.23      3.40 o
   4   2  -9       96.86       77.58      2.09 o
   6   2  -9       51.61       53.84      2.13 o
   8   2  -9       55.37       51.54      2.83 o
  10   2  -9      118.49      128.51      3.60 o
  12   2  -9        3.57        0.63      3.64 o
  -3   3  -9       17.52       26.98      5.58 o
  -1   3  -9      163.60      169.33      5.09 o
   1   3  -9       11.65        7.65      3.23 o
   3   3  -9      119.70      111.02      3.52 o
   5   3  -9       69.37       61.41      3.56 o
   7   3  -9      339.99      378.14      4.26 o
   9   3  -9       22.18       17.64      2.67 o
  11   3  -9       15.25       18.80      3.30 o
  -2   4  -9      107.49      116.22      6.51 o
   0   4  -9      190.49      185.39      5.42 o
   2   4  -9       65.83       82.08      4.06 o
   4   4  -9       67.12       67.26      3.63 o
   6   4  -9      359.45      384.22      6.26 o
   8   4  -9      226.21      234.99      6.19 o
  10   4  -9       57.50       61.93      4.96 o
  12   4  -9        8.71        4.79      5.49 o
  -3   5  -9       23.67       33.52      7.48 o
  -1   5  -9      113.84      114.92      5.84 o
   1   5  -9       58.00       77.39      4.48 o
   3   5  -9      383.56      356.44      5.90 o
   5   5  -9       25.19       22.53      3.97 o
   7   5  -9      255.69      244.60      5.88 o
   9   5  -9       34.18       39.16      4.59 o
  11   5  -9       68.71       58.43      4.70 o
  -2   6  -9        3.62        6.00      5.31 o
   0   6  -9       63.35       52.76      5.07 o
   2   6  -9      181.08      155.05      6.74 o
   4   6  -9       10.34        9.74      3.79 o
   6   6  -9       35.81       31.50      4.16 o
   8   6  -9      115.76      115.91      4.76 o
  10   6  -9        6.83        8.12      4.52 o
  -1   7  -9       55.17       63.10      6.54 o
   1   7  -9       85.55      100.67      6.32 o
   3   7  -9       56.38       49.99      4.98 o
   5   7  -9       13.83       18.86      4.28 o
   7   7  -9       13.07       13.67      4.23 o
   9   7  -9       39.51       43.82      5.00 o
   0   8  -9       20.32       21.83      6.20 o
   2   8  -9      117.44      117.20      7.07 o
   4   8  -9        7.29        7.53      4.90 o
   6   8  -9       53.74       60.29      4.84 o
   8   8  -9       45.80       48.07      4.37 o
   1   9  -9       58.17       64.38      6.87 o
   3   9  -9       73.72       94.00      5.85 o
   5   9  -9       37.75       41.12      4.65 o
   7   9  -9       48.09       54.13      4.78 o
  -6   0  -8       32.31       20.49     10.58 o
  -4   0  -8       20.45       24.78      5.79 o
  -2   0  -8      343.28      285.14      7.74 o
   0   0  -8      176.90      180.72      6.24 o
   2   0  -8      220.08      194.89      4.60 o
   4   0  -8     1179.62     1231.65      7.29 o
   6   0  -8      428.74      415.76      5.76 o
   8   0  -8      422.10      436.43      6.10 o
  10   0  -8       71.02       71.20      4.57 o
  12   0  -8      191.52      204.28      7.61 o
  -5   1  -8       85.33       91.16      5.92 o
  -3   1  -8       13.36        3.80      4.08 o
  -1   1  -8      294.95      303.49      5.05 o
   1   1  -8       74.52       62.28      2.87 o
   3   1  -8      516.63      525.85      4.43 o
   5   1  -8      139.10      136.84      2.28 o
   7   1  -8      228.20      236.93      3.15 o
   9   1  -8        2.27        5.34      2.42 o
  11   1  -8       77.00       93.12      3.95 o
  13   1  -8       13.46       11.31      3.86 o
  -4   2  -8        4.62        8.89      5.02 o
  -2   2  -8       29.04       19.57      4.59 o
   0   2  -8       56.66       58.65      2.88 o
   2   2  -8      262.82      270.86      4.30 o
   4   2  -8      612.87      575.85      4.79 o
   6   2  -8        3.64        4.97      1.71 o
   8   2  -8       31.40       26.70      2.31 o
  10   2  -8       45.28       52.01      3.31 o
  12   2  -8       40.20       30.25      3.52 o
  -5   3  -8        5.36        7.24      5.03 o
  -3   3  -8       41.34       42.54      5.25 o
  -1   3  -8       18.53       14.90      3.52 o
   1   3  -8       22.67       19.46      2.85 o
   3   3  -8      623.22      636.15      6.40 o
   5   3  -8        4.28        3.55      1.01 o
   7   3  -8       70.06       72.99      2.33 o
   9   3  -8        5.93        7.55      2.60 o
  11   3  -8       36.20       29.59      3.46 o
  13   3  -8       19.49       26.38      4.41 o
  -4   4  -8       26.58       24.00      4.85 o
  -2   4  -8      117.73      130.47      5.16 o
   0   4  -8       43.29       52.23      3.90 o
   2   4  -8      718.62      778.94      7.44 o
   4   4  -8      140.89      128.02      3.93 o
   6   4  -8      179.97      190.97      2.72 o
   8   4  -8      302.64      297.62      4.41 o
  10   4  -8       84.82       98.11      3.55 o
  12   4  -8        9.87        9.56      3.45 o
  -5   5  -8       52.70       70.30      6.50 o
  -3   5  -8       58.78       58.06      6.31 o
  -1   5  -8      351.89      308.87      6.73 o
   1   5  -8        7.49        4.84      3.48 o
   3   5  -8      268.16      258.86      5.12 o
   5   5  -8       62.46       75.62      4.10 o
   7   5  -8      170.03      168.75      3.08 o
   9   5  -8        0.54        6.50      2.68 o
  11   5  -8       68.85       67.11      3.91 o
  -4   6  -8       36.94       57.03      6.56 o
  -2   6  -8       78.84       77.19      4.87 o
   0   6  -8        3.24        7.63      3.46 o
   2   6  -8      217.62      214.02      6.46 o
   4   6  -8      416.88      457.84      6.99 o
   6   6  -8       14.05        9.86      3.22 o
   8   6  -8        2.69        3.05      2.72 o
  10   6  -8       35.88       31.37      3.21 o
  12   6  -8      149.36      162.16      6.93 o
  -3   7  -8       46.62       36.45      5.95 o
  -1   7  -8      157.31      166.02      6.13 o
   1   7  -8        8.24       12.65      4.85 o
   3   7  -8      124.59      124.62      5.46 o
   5   7  -8       21.87       20.62      3.61 o
   7   7  -8      109.64      107.77      4.44 o
   9   7  -8       24.18       22.05      4.09 o
  11   7  -8      164.27      184.72      6.51 o
  -2   8  -8       45.74       61.69      6.55 o
   0   8  -8       66.47       73.51      5.79 o
   2   8  -8       40.85       51.88      4.59 o
   4   8  -8       32.60       27.99      4.71 o
   6   8  -8      209.36      210.97      5.81 o
   8   8  -8        2.73        1.47      3.77 o
  10   8  -8        3.45        1.91      4.64 o
  -1   9  -8       47.20       40.59      6.79 o
   1   9  -8       50.09       57.53      5.37 o
   3   9  -8        8.12       10.03      4.03 o
   5   9  -8       18.49       18.59      4.45 o
   7   9  -8        9.13        8.05      4.12 o
   9   9  -8       68.24       74.55      5.09 o
   0  10  -8        0.03        4.68      6.46 o
   2  10  -8       10.47        9.97      4.38 o
   4  10  -8       52.34       53.67      5.49 o
   6  10  -8       63.38       71.54      5.38 o
   8  10  -8       31.76       28.79      4.57 o
   3  11  -8       70.54       66.23      4.84 o
   5  11  -8        2.86       16.53      5.54 o
  -7   1  -7        7.66        9.16      7.76 o
  -5   1  -7       68.43       65.08      5.62 o
  -3   1  -7       75.60       62.93      3.21 o
  -1   1  -7      395.29      402.41      4.46 o
   1   1  -7        4.79        5.06      1.68 o
   3   1  -7      409.63      409.18      3.20 o
   5   1  -7        8.36        9.76      1.48 o
   7   1  -7      854.68      902.23      6.66 o
   9   1  -7       12.72       14.53      1.60 o
  11   1  -7       63.87       67.88      3.79 o
  13   1  -7        4.87        4.68      3.70 o
  -6   2  -7        7.31       11.48      4.70 o
  -4   2  -7       27.92       38.50      4.62 o
  -2   2  -7      111.69      112.45      4.12 o
   0   2  -7      176.65      190.60      3.28 o
   2   2  -7      145.45      126.95      1.98 o
   4   2  -7      109.35      107.46      1.73 o
   6   2  -7      110.59      106.75      2.35 o
   8   2  -7       31.40       30.49      2.38 o
  10   2  -7       41.25       40.12      2.84 o
  12   2  -7       45.09       48.88      3.74 o
  -7   3  -7      247.42      244.84      8.34 o
  -5   3  -7       20.92       17.34      4.51 o
  -3   3  -7      171.11      185.57      4.70 o
  -1   3  -7      124.37      134.61      3.59 o
   1   3  -7      922.78      967.47      6.91 o
   3   3  -7       44.18       41.18      2.42 o
   5   3  -7      872.87      847.32      5.39 o
   7   3  -7      126.62      134.29      2.86 o
   9   3  -7      562.52      571.13      5.30 o
  11   3  -7       72.80       79.02      3.77 o
  13   3  -7       29.11       34.75      4.16 o
  -6   4  -7      158.74      153.74      6.13 o
  -4   4  -7      150.46      142.03      5.87 o
  -2   4  -7      245.45      275.80      4.93 o
   0   4  -7      189.04      171.95      3.29 o
   2   4  -7     1517.77     1478.67     11.20 o
   4   4  -7      131.38      125.02      3.49 o
   6   4  -7       64.13       66.70      2.23 o
   8   4  -7      536.64      544.17      4.94 o
  10   4  -7      103.26      109.01      3.80 o
  12   4  -7      165.21      155.06      4.48 o
  -5   5  -7        4.81        3.26      5.26 o
  -3   5  -7       11.83        8.32      3.69 o
  -1   5  -7      295.88      280.59      6.13 o
   1   5  -7      557.31      535.45      8.82 o
   3   5  -7      723.05      725.26      7.26 o
   5   5  -7       90.45       84.44      2.70 o
   7   5  -7      208.51      218.77      3.31 o
   9   5  -7       98.29      101.85      2.83 o
  11   5  -7      162.88      163.59      4.20 o
  13   5  -7       13.67       17.91      4.14 o
  -6   6  -7        6.57        2.66      8.76 o
  -4   6  -7        0.44        0.34      5.26 o
  -2   6  -7      111.52      106.69      3.70 o
   0   6  -7      127.16      123.95      4.15 o
   2   6  -7       81.80       82.93      3.96 o
   4   6  -7       18.31       20.02      3.11 o
   6   6  -7      127.39      130.55      2.61 o
   8   6  -7       59.03       53.74      2.56 o
  10   6  -7       17.57       25.65      2.60 o
  12   6  -7        0.97        4.50      3.90 o
  -5   7  -7       26.12       36.41      8.95 o
  -3   7  -7      113.29      119.95      6.60 o
  -1   7  -7      365.59      349.62      6.96 o
   1   7  -7       87.35       85.83      3.90 o
   3   7  -7      123.90      141.57      5.43 o
   5   7  -7       32.06       24.93      3.57 o
   7   7  -7       89.49       78.97      2.65 o
   9   7  -7       86.33       65.47      3.11 o
  11   7  -7       60.03       73.32      3.94 o
  -4   8  -7       17.41       27.98      5.53 o
  -2   8  -7       42.16       45.33      5.40 o
   0   8  -7      202.04      217.54      5.78 o
   2   8  -7       22.80       18.74      3.75 o
   4   8  -7       38.07       35.64      4.32 o
   6   8  -7       69.38       74.09      4.01 o
   8   8  -7      113.13       94.17      3.02 o
  10   8  -7      108.58      117.45      4.08 o
  -3   9  -7       62.55       62.90      6.15 o
  -1   9  -7       26.87       30.53      4.99 o
   1   9  -7      174.21      191.38      5.53 o
   3   9  -7      118.87      116.89      4.94 o
   5   9  -7       67.96       75.97      4.76 o
   7   9  -7       38.25       30.67      3.81 o
   9   9  -7      116.08      106.70      5.09 o
  -2  10  -7       21.44       22.55      6.14 o
   0  10  -7      169.85      187.90      7.20 o
   2  10  -7       95.35       92.14      4.95 o
   4  10  -7      226.52      270.51      7.42 o
   6  10  -7       21.80       24.31      4.51 o
   8  10  -7      162.29      192.87      6.16 o
  -1  11  -7       88.10       94.50      6.10 o
   1  11  -7       12.62        7.19      4.59 o
   3  11  -7       67.55       71.50      4.76 o
   5  11  -7        7.05        0.50      4.42 o
   7  11  -7       69.80       76.20      5.00 o
   2  12  -7        0.72        7.78      4.60 o
   4  12  -7       24.94       17.15      4.63 o
  -8   0  -6       37.19       42.99      8.31 o
  -6   0  -6       25.06       37.43      7.39 o
  -4   0  -6      127.93      117.23      5.16 o
  -2   0  -6      975.93      982.52     14.75 o
   0   0  -6      699.63      696.64      8.25 o
   2   0  -6     1300.00     1257.73     14.06 o
   4   0  -6      532.39      529.47      4.71 o
   6   0  -6      841.19      866.52      8.72 o
   8   0  -6      435.04      438.62      5.73 o
  10   0  -6      331.83      333.32      6.92 o
  12   0  -6      186.48      191.53      7.09 o
  14   0  -6      116.25      109.31      8.17 o
  -7   1  -6        5.23        6.95      5.42 o
  -5   1  -6        2.30        2.22      3.50 o
  -3   1  -6       35.84       37.67      2.53 o
  -1   1  -6       57.62       55.58      2.26 o
   1   1  -6      250.10      268.03      2.80 o
   3   1  -6        8.58        9.51      1.16 o
   5   1  -6      183.98      170.20      2.50 o
   7   1  -6      495.83      522.21      5.20 o
   9   1  -6      131.12      129.12      2.67 o
  11   1  -6       39.93       38.96      3.31 o
  13   1  -6      106.67      113.26      4.91 o
  -8   2  -6       15.32       13.76      6.31 o
  -6   2  -6       79.33       96.14      5.10 o
  -4   2  -6      611.24      585.18     14.30 o
  -2   2  -6       19.77       19.23      2.21 o
   0   2  -6       46.50       51.66      1.93 o
   2   2  -6     2285.39     2327.15     17.67 o
   4   2  -6      100.13      101.39      1.77 o
   6   2  -6      455.33      481.07      3.78 o
   8   2  -6      142.13      130.20      2.77 o
  10   2  -6      208.18      209.74      5.28 o
  12   2  -6      168.56      181.24      4.76 o
  14   2  -6       18.81       21.75      4.58 o
  -7   3  -6       21.04       18.31      5.27 o
  -5   3  -6      155.23      142.20      4.49 o
  -3   3  -6      151.32      141.01      2.96 o
  -1   3  -6       74.25       70.39      2.78 o
   1   3  -6      505.18      511.72      4.73 o
   3   3  -6       85.39       89.62      2.73 o
   5   3  -6      114.02      119.44      2.16 o
   7   3  -6        0.88        1.71      1.82 o
   9   3  -6       25.92       27.29      2.17 o
  11   3  -6       49.47       57.28      3.27 o
  13   3  -6       61.91       54.21      4.11 o
  -8   4  -6        3.07        1.96      8.10 o
  -6   4  -6       43.07       45.19      4.08 o
  -4   4  -6       51.58       45.28      2.83 o
  -2   4  -6       11.64        7.10      1.88 o
   0   4  -6      113.58      110.29      2.54 o
   2   4  -6      392.38      387.35      4.65 o
   4   4  -6      139.21      121.09      2.14 o
   6   4  -6       53.67       56.34      1.93 o
   8   4  -6      518.74      525.76      4.31 o
  10   4  -6       22.63       22.56      2.35 o
  12   4  -6      162.01      162.36      4.65 o
  -7   5  -6       28.20       19.59      6.43 o
  -5   5  -6        6.54        5.76      3.20 o
  -3   5  -6      778.05      829.87      7.31 o
  -1   5  -6      824.36      802.59      5.57 o
   1   5  -6      432.08      427.93      5.02 o
   3   5  -6       19.30       17.35      2.61 o
   5   5  -6      169.33      147.94      2.23 o
   7   5  -6      446.91      455.22      3.70 o
   9   5  -6       99.06       99.66      2.59 o
  11   5  -6      175.36      205.16      4.02 o
  13   5  -6        2.62        1.66      3.73 o
  -6   6  -6       63.69       68.28      5.51 o
  -4   6  -6       32.85       27.61      3.04 o
  -2   6  -6     1563.57     1600.11     27.35 o
   0   6  -6      399.34      412.42      5.45 o
   2   6  -6      206.75      212.44      5.00 o
   4   6  -6      215.62      224.90      4.85 o
   6   6  -6     1988.10     1912.33     10.88 o
   8   6  -6      129.78      131.78      2.59 o
  10   6  -6       51.66       40.46      2.86 o
  12   6  -6       80.41       83.75      4.23 o
  -7   7  -6       64.99       73.80      7.81 o
  -5   7  -6       17.24       12.15      4.30 o
  -3   7  -6      108.13      108.40      5.22 o
  -1   7  -6      481.17      473.71      6.49 o
   1   7  -6      464.01      429.24      8.81 o
   3   7  -6       40.34       33.53      3.59 o
   5   7  -6      559.88      539.46      3.76 o
   7   7  -6      125.99      125.50      2.45 o
   9   7  -6       21.16       28.05      2.32 o
  11   7  -6        3.27        5.27      3.20 o
  -6   8  -6        2.49        5.01      7.55 o
  -4   8  -6        0.90        0.29      4.38 o
  -2   8  -6       61.83       71.40      4.09 o
   0   8  -6       88.01       83.45      3.25 o
   2   8  -6      119.75      113.95      3.28 o
   4   8  -6       17.93       13.96      0.92 o
   6   8  -6       98.43      105.31      2.05 o
   8   8  -6       97.02       96.18      2.96 o
  10   8  -6      114.96      113.12      3.97 o
  12   8  -6       25.01       23.73      4.45 o
  -5   9  -6       14.79       15.88      6.01 o
  -3   9  -6       77.33       75.63      5.70 o
  -1   9  -6       31.64       28.06      3.88 o
   1   9  -6       70.00       69.63      3.26 o
   3   9  -6       74.49       70.49      3.03 o
   5   9  -6      160.51      148.35      3.06 o
   7   9  -6        5.05        2.29      2.08 o
   9   9  -6       53.79       61.54      3.04 o
  11   9  -6       21.43       30.31      4.01 o
  -4  10  -6       25.64       30.65      6.02 o
  -2  10  -6       24.44       28.56      5.03 o
   0  10  -6      102.04      115.15      4.68 o
   2  10  -6       74.99       87.96      4.28 o
   4  10  -6      158.17      143.73      5.21 o
   6  10  -6        6.09        3.41      3.84 o
   8  10  -6      107.20      109.81      3.70 o
  10  10  -6       18.20       24.04      5.70 o
  -3  11  -6       27.03       23.34      5.47 o
  -1  11  -6       81.48       80.55      5.20 o
   1  11  -6       15.17       15.30      3.91 o
   3  11  -6      206.36      221.14      6.03 o
   5  11  -6        6.76        3.03      4.16 o
   7  11  -6       89.92      112.90      5.11 o
   9  11  -6       10.50       10.57      5.73 o
  -2  12  -6       47.04       66.26      6.19 o
   0  12  -6        1.18       -0.02      4.78 o
   2  12  -6       57.22       62.40      4.56 o
   4  12  -6        7.64       10.82      3.88 o
   6  12  -6      136.55      144.76      5.77 o
   1  13  -6       37.20       37.82      5.24 o
   3  13  -6        0.53        0.81      4.57 o
  -9   1  -5       15.63       24.13      7.00 o
  -7   1  -5      113.45      115.50      4.76 o
  -5   1  -5       42.06       37.13      2.58 o
  -3   1  -5       95.62       84.74      2.04 o
  -1   1  -5      835.07      870.03      7.14 o
   1   1  -5      427.13      414.83      3.79 o
   3   1  -5      465.16      415.76      2.75 o
   5   1  -5      518.54      517.97      3.61 o
   7   1  -5     1097.83     1125.35      5.36 o
   9   1  -5      138.60      132.28      3.18 o
  11   1  -5      125.98      132.42      3.65 o
  13   1  -5       24.78       25.69      3.88 o
  -8   2  -5       88.33       74.75      4.85 o
  -6   2  -5      176.16      195.10      4.05 o
  -4   2  -5       47.36       51.64      2.28 o
  -2   2  -5      570.58      530.77      7.30 o
   0   2  -5     1712.39     1720.21     10.88 o
   2   2  -5     1423.42     1436.76     12.28 o
   4   2  -5      911.28      937.44      4.41 o
   6   2  -5      702.31      691.18      4.33 o
   8   2  -5      190.46      199.31      2.93 o
  10   2  -5      174.82      166.19      3.67 o
  12   2  -5      161.84      163.23      4.33 o
  14   2  -5       38.45       40.73      4.56 o
  -9   3  -5       60.92       65.58      6.89 o
  -7   3  -5      419.52      430.96      7.82 o
  -5   3  -5      780.88      796.80      6.42 o
  -3   3  -5      641.26      672.85      4.50 o
  -1   3  -5      791.50      767.19      9.85 o
   1   3  -5     3271.97     3295.77     14.84 o
   3   3  -5     3035.06     2877.79     37.09 o
   5   3  -5     1792.87     1829.66     13.27 o
   7   3  -5      615.68      592.54      3.74 o
   9   3  -5      253.05      271.62      3.85 o
  11   3  -5      422.61      399.98      4.64 o
  13   3  -5       41.30       44.60      4.00 o
  -8   4  -5       49.18       58.89      5.47 o
  -6   4  -5      101.65      106.19      3.50 o
  -4   4  -5      548.20      509.63      5.07 o
  -2   4  -5      313.08      276.18      3.12 o
   0   4  -5      627.33      632.72      5.09 o
   2   4  -5     3663.08     3773.74     17.37 o
   4   4  -5      163.21      183.22      2.01 o
   6   4  -5      139.46      153.77      2.08 o
   8   4  -5       14.76       14.92      1.82 o
  10   4  -5      802.99      805.84      5.36 o
  12   4  -5      182.26      187.89      4.76 o
  14   4  -5        6.97        9.21      4.12 o
  -9   5  -5        9.78       12.06      7.23 o
  -7   5  -5       39.51       33.18      3.46 o
  -5   5  -5      408.66      412.35      5.28 o
  -3   5  -5       17.73       14.26      2.22 o
  -1   5  -5      153.06      155.74      3.38 o
   1   5  -5       32.02       21.20      1.20 o
   3   5  -5     1310.15     1321.71      7.21 o
   5   5  -5       68.73       75.82      1.59 o
   7   5  -5     1360.12     1323.95      7.58 o
   9   5  -5      186.61      184.29      2.91 o
  11   5  -5      157.54      163.93      4.07 o
  13   5  -5       29.75       22.40      3.67 o
  -8   6  -5       33.04       39.87      6.56 o
  -6   6  -5        7.14        9.25      3.30 o
  -4   6  -5       16.08       15.26      2.21 o
  -2   6  -5      258.11      263.10      3.00 o
   0   6  -5       86.51       77.61      2.61 o
   2   6  -5      296.31      289.33      4.07 o
   4   6  -5       82.45       87.11      1.35 o
   6   6  -5      160.02      150.59      2.51 o
   8   6  -5      589.67      608.96      4.79 o
  10   6  -5      236.55      253.12      4.32 o
  12   6  -5       11.21       15.73      3.14 o
  -7   7  -5        0.52       -0.03      6.61 o
  -5   7  -5       35.78       46.19      4.58 o
  -3   7  -5     1051.28     1062.60      9.39 o
  -1   7  -5       32.60       26.85      1.77 o
   1   7  -5      434.06      424.23      4.38 o
   3   7  -5      250.15      225.29      3.00 o
   5   7  -5      401.64      390.56      3.07 o
   7   7  -5       13.13       13.07      1.99 o
   9   7  -5      229.65      210.88      3.66 o
  11   7  -5       16.34       16.64      3.31 o
  -6   8  -5        0.70        3.89      5.15 o
  -4   8  -5      146.27      143.25      5.60 o
  -2   8  -5      207.70      195.47      3.10 o
   0   8  -5      415.18      367.37     10.61 o
   2   8  -5      101.22       91.08      2.32 o
   4   8  -5      390.32      394.39      3.94 o
   6   8  -5       36.32       40.31      1.95 o
   8   8  -5        2.36        5.65      2.17 o
  10   8  -5       34.24       34.94      3.31 o
  12   8  -5       15.02       19.84      4.08 o
  -7   9  -5       21.68       21.02      8.10 o
  -5   9  -5       47.88       62.72      4.69 o
  -3   9  -5       41.85       37.27      4.59 o
  -1   9  -5       59.81       62.55      1.83 o
   1   9  -5       80.23       67.18      1.52 o
   3   9  -5      532.69      497.64      5.59 o
   5   9  -5      174.15      164.92      2.58 o
   7   9  -5       91.32       82.40      2.52 o
   9   9  -5      133.45      126.09      3.86 o
  11   9  -5      119.29      119.43      4.63 o
  -6  10  -5        8.24        1.16      6.53 o
  -4  10  -5       27.10       32.54      4.81 o
  -2  10  -5      188.98      176.32      5.36 o
   0  10  -5       86.04       92.15      3.16 o
   2  10  -5      119.81      116.81      3.38 o
   4  10  -5       34.51       32.04      2.26 o
   6  10  -5       74.88       75.60      3.06 o
   8  10  -5       54.46       52.60      3.19 o
  10  10  -5       95.14      107.76      4.33 o
  -5  11  -5       41.79       45.62      5.49 o
  -3  11  -5      114.80      143.01      6.23 o
  -1  11  -5      103.00      126.10      5.25 o
   1  11  -5       22.74       22.76      3.43 o
   3  11  -5       95.48      100.81      3.13 o
   5  11  -5       16.74       14.35      2.48 o
   7  11  -5       41.20       43.90      3.33 o
   9  11  -5       34.46       35.88      3.80 o
  -2  12  -5      108.45      120.73      6.71 o
   0  12  -5       19.95       17.50      3.66 o
   2  12  -5      223.01      224.71      5.40 o
   4  12  -5        7.79       13.04      3.50 o
   6  12  -5       61.16       71.32      4.91 o
   8  12  -5       13.19        9.46      5.41 o
  -1  13  -5        4.09       13.02      5.71 o
   1  13  -5       64.42       60.61      4.88 o
   3  13  -5        7.64        9.76      4.34 o
   5  13  -5       10.03       14.82      4.29 o
 -10   0  -4       20.72       33.30     14.31 o
  -8   0  -4      286.03      260.92      7.74 o
  -6   0  -4      855.39      885.20      9.43 o
  -4   0  -4     2097.80     2106.22     13.98 o
  -2   0  -4      325.94      259.53      4.06 o
   0   0  -4      937.07     1043.31     14.83 o
   2   0  -4      577.45      472.32      3.77 o
   4   0  -4      232.47      258.28      3.16 o
   6   0  -4     3259.84     3274.54     17.50 o
   8   0  -4      112.78      116.00      3.14 o
  10   0  -4      129.00      139.96      4.17 o
  12   0  -4       31.37       33.64      4.05 o
  14   0  -4      102.40      111.55      9.23 o
  -9   1  -4       38.41       43.23      4.30 o
  -7   1  -4      608.54      589.89      8.23 o
  -5   1  -4      400.29      418.53      3.82 o
  -3   1  -4      578.61      606.13      3.95 o
  -1   1  -4     4827.69     5173.88     29.22 o
   1   1  -4      931.44      998.36      8.78 o
   3   1  -4      590.96      535.95      2.87 o
   5   1  -4     3301.31     3606.24     14.64 o
   7   1  -4      212.80      200.65      2.84 o
   9   1  -4      405.00      400.41      4.44 o
  11   1  -4       66.30       60.41      3.02 o
  13   1  -4       72.29       79.45      4.78 o
 -10   2  -4        4.59        0.57      7.10 o
  -8   2  -4      301.63      311.33      6.89 o
  -6   2  -4      459.76      473.01      6.16 o
  -4   2  -4     1000.09     1038.00      5.71 o
  -2   2  -4     1334.79     1386.62      5.98 o
   0   2  -4     2884.64     2866.02     21.76 o
   2   2  -4     3150.15     3191.72     24.91 o
   4   2  -4     1268.82     1276.17      4.38 o
   6   2  -4     1151.64     1194.93      5.06 o
   8   2  -4      708.86      690.07      5.39 o
  10   2  -4      526.09      529.22      5.57 o
  12   2  -4       69.83       77.25      4.42 o
  14   2  -4       51.09       49.10      4.54 o
  -9   3  -4       27.50       22.77      5.01 o
  -7   3  -4      361.15      356.42      6.28 o
  -5   3  -4      202.96      220.42      3.45 o
  -3   3  -4      436.96      457.41      3.92 o
  -1   3  -4      104.85       96.04      1.67 o
   1   3  -4     1718.42     1757.44      6.65 o
   3   3  -4      379.98      365.73      3.04 o
   5   3  -4      819.12      888.58      3.94 o
   7   3  -4      184.53      189.24      2.21 o
   9   3  -4       18.19       22.20      2.35 o
  11   3  -4      112.12       96.66      2.91 o
  13   3  -4        9.05       12.07      4.06 o
 -10   4  -4       38.29       40.01      5.92 o
  -8   4  -4       23.64       30.72      4.03 o
  -6   4  -4      216.32      228.76      3.91 o
  -4   4  -4     1069.91     1111.75      6.20 o
  -2   4  -4      200.05      212.99      2.39 o
   0   4  -4      317.27      300.02      2.95 o
   2   4  -4     1163.84     1219.38      6.30 o
   4   4  -4     2844.59     2776.79     12.45 o
   6   4  -4      211.54      203.63      2.27 o
   8   4  -4      812.79      777.12      4.99 o
  10   4  -4      241.81      246.21      3.82 o
  12   4  -4       83.35       88.16      3.86 o
  14   4  -4        0.74        8.05      4.56 o
  -9   5  -4       16.42       13.05      5.25 o
  -7   5  -4      320.49      291.95      4.98 o
  -5   5  -4       18.32       14.36      2.16 o
  -3   5  -4      323.61      322.12      3.29 o
  -1   5  -4      335.29      322.25      2.54 o
   1   5  -4     1107.83     1144.12     10.81 o
   3   5  -4      794.76      823.58      9.74 o
   5   5  -4      805.63      813.88     15.17 o
   7   5  -4      526.30      524.78      3.89 o
   9   5  -4      299.27      301.28      4.03 o
  11   5  -4       44.67       56.86      3.11 o
  13   5  -4       18.89       20.32      4.39 o
  -8   6  -4       12.72       14.34      4.76 o
  -6   6  -4       71.75       80.61      3.19 o
  -4   6  -4      209.73      204.35      2.99 o
  -2   6  -4     1132.97     1162.66      6.03 o
   0   6  -4      513.18      489.31      5.85 o
   2   6  -4      588.79      473.17     12.50 o
   4   6  -4       45.81       42.40      1.37 o
   6   6  -4     2056.91     2022.59      8.17 o
   8   6  -4      524.45      512.76      5.91 o
  10   6  -4      259.88      263.75      4.40 o
  12   6  -4       30.45       26.16      3.41 o
  -9   7  -4        1.47        2.76      7.14 o
  -7   7  -4       10.14       14.31      6.46 o
  -5   7  -4       38.53       35.79      2.11 o
  -3   7  -4      557.71      565.13      5.89 o
  -1   7  -4      327.10      309.24      3.34 o
   1   7  -4       59.50       57.51      1.47 o
   3   7  -4      142.99      143.54      1.78 o
   5   7  -4      369.32      360.85      3.32 o
   7   7  -4      400.78      390.99      3.59 o
   9   7  -4       78.95       84.82      3.63 o
  11   7  -4       13.77        9.83      3.08 o
  13   7  -4        8.04       17.24      4.60 o
  -8   8  -4       33.22       49.77      7.42 o
  -6   8  -4       20.13       17.76      4.68 o
  -4   8  -4      259.70      266.43      4.11 o
  -2   8  -4      608.66      639.80      4.69 o
   0   8  -4      597.46      627.22      5.87 o
   2   8  -4       77.54       77.91      1.80 o
   4   8  -4      582.60      556.30      5.54 o
   6   8  -4      260.52      240.39      3.15 o
   8   8  -4      296.78      276.87      3.52 o
  10   8  -4       59.55       58.37      3.42 o
  12   8  -4      109.28      115.08      4.75 o
  -7   9  -4       14.10        5.40      6.86 o
  -5   9  -4       29.35       22.54      3.78 o
  -3   9  -4      234.25      216.42      3.53 o
  -1   9  -4       11.83        8.37      1.90 o
   1   9  -4      335.74      354.31      3.53 o
   3   9  -4      182.21      190.22      2.78 o
   5   9  -4      242.89      249.13      3.13 o
   7   9  -4      148.26      160.90      2.99 o
   9   9  -4       57.93       65.09      3.51 o
  11   9  -4       16.53       24.33      3.89 o
  -6  10  -4       17.00       18.20      5.48 o
  -4  10  -4      210.44      225.75      5.81 o
  -2  10  -4      131.25      124.16      3.20 o
   0  10  -4       49.09       52.78      2.41 o
   2  10  -4       65.06       54.77      2.13 o
   4  10  -4       68.24       73.90      2.26 o
   6  10  -4      268.68      255.79      3.69 o
   8  10  -4       75.13       60.67      3.76 o
  10  10  -4       24.66       21.05      3.79 o
  -5  11  -4      103.56       98.91      6.02 o
  -3  11  -4       57.14       54.38      5.30 o
  -1  11  -4       23.11       22.97      3.24 o
   1  11  -4       74.60       79.55      3.26 o
   3  11  -4       81.80       93.47      2.57 o
   5  11  -4      135.94      147.23      3.56 o
   7  11  -4       53.85       65.48      3.86 o
   9  11  -4       21.17       22.60      3.86 o
  -4  12  -4       39.82       38.94      5.26 o
  -2  12  -4      143.49      166.27      5.41 o
   0  12  -4        2.44        1.96      2.91 o
   2  12  -4      114.62      100.16      3.60 o
   4  12  -4       91.44       93.42      3.30 o
   6  12  -4      369.36      367.10      7.16 o
   8  12  -4       35.80       34.97      3.86 o
  -3  13  -4       46.51       38.53      5.46 o
  -1  13  -4       67.44       69.14      4.58 o
   1  13  -4       60.10       68.83      4.34 o
   3  13  -4       41.08       35.63      3.23 o
   5  13  -4      111.50      111.19      3.67 o
   7  13  -4       17.20       19.55      3.75 o
   0  14  -4       54.13       62.02      5.28 o
   2  14  -4       25.52       24.79      4.31 o
   4  14  -4       25.90       23.46      4.64 o
 -11   1  -3       58.12       61.72      7.11 o
  -9   1  -3      196.91      188.28      5.07 o
  -7   1  -3      971.77      959.86      8.32 o
  -5   1  -3      157.17      145.42      2.71 o
  -3   1  -3     3526.65     3756.25     15.98 o
  -1   1  -3        9.95        8.94      1.00 o
   1   1  -3    16791.13    16564.10     75.09 o
   3   1  -3     1920.59     1843.62      7.06 o
   5   1  -3     1695.16     1625.07      7.44 o
   7   1  -3       96.03       94.92      1.68 o
   9   1  -3     1446.31     1419.96     18.57 o
  11   1  -3       38.86       40.78      2.11 o
  13   1  -3       63.70       73.11      4.78 o
 -10   2  -3        9.01        9.03      4.98 o
  -8   2  -3      252.14      241.61      4.73 o
  -6   2  -3      756.10      740.96      7.59 o
  -4   2  -3       80.48       57.66      2.01 o
  -2   2  -3      106.05       98.53      1.71 o
   0   2  -3     5221.41     5134.84     20.60 o
   2   2  -3     2859.70     2943.00     17.26 o
   4   2  -3     1921.13     1913.30      7.89 o
   6   2  -3      233.54      258.25      5.81 o
   8   2  -3      490.95      459.12      3.72 o
  10   2  -3      224.03      211.50      4.51 o
  12   2  -3       81.90       81.46      4.57 o
  14   2  -3        0.25        5.33      4.49 o
 -11   3  -3       22.10       22.16      5.87 o
  -9   3  -3       18.03       17.07      3.95 o
  -7   3  -3      394.10      384.52      6.92 o
  -5   3  -3      122.24      108.39      2.40 o
  -3   3  -3      281.92      313.66      2.86 o
  -1   3  -3      991.38      911.93      3.94 o
   1   3  -3     3319.99     3241.75     17.28 o
   3   3  -3      148.16      134.96      1.58 o
   5   3  -3      833.59      786.75      6.01 o
   7   3  -3     1042.81     1019.67     10.26 o
   9   3  -3      414.22      422.71      6.40 o
  11   3  -3      325.30      316.72      4.80 o
  13   3  -3        3.53        3.99      4.28 o
 -10   4  -3        2.23        1.39      5.04 o
  -8   4  -3      214.89      201.45      8.09 o
  -6   4  -3      502.63      510.73      4.67 o
  -4   4  -3      803.89      822.17      6.48 o
  -2   4  -3      809.31      758.67      3.72 o
   0   4  -3      505.54      489.05      3.76 o
   2   4  -3     3792.32     3904.58     16.08 o
   4   4  -3     4086.69     4077.94     17.72 o
   6   4  -3     1487.32     1489.00      6.43 o
   8   4  -3       28.22       25.53      2.01 o
  10   4  -3      194.12      202.29      3.90 o
  12   4  -3       89.29       82.80      4.47 o
  14   4  -3       77.02       90.39      5.64 o
  -9   5  -3      113.20      112.54      6.34 o
  -7   5  -3      153.47      150.40      5.96 o
  -5   5  -3      196.04      195.84      3.10 o
  -3   5  -3     2311.48     2339.52     12.40 o
  -1   5  -3     1048.56     1035.10      6.02 o
   1   5  -3     2127.61     2089.50     11.87 o
   3   5  -3      675.61      747.90      3.56 o
   5   5  -3     1436.07     1438.59      9.44 o
   7   5  -3      128.25      121.35      2.23 o
   9   5  -3      300.38      300.62      4.16 o
  11   5  -3      102.72      109.01      3.61 o
  13   5  -3       56.54       57.53      4.70 o
 -10   6  -3       83.48       82.62      8.01 o
  -8   6  -3       67.39       67.76      5.29 o
  -6   6  -3      150.38      132.35      3.08 o
  -4   6  -3      541.17      499.51      4.01 o
  -2   6  -3      210.85      188.87      8.32 o
   0   6  -3      190.17      180.79      2.84 o
   2   6  -3      194.50      234.75      2.33 o
   4   6  -3      759.54      760.82      3.97 o
   6   6  -3      793.80      783.99      4.57 o
   8   6  -3      141.92      144.89      3.29 o
  10   6  -3        1.00        1.16      2.66 o
  12   6  -3       36.34       39.71      3.51 o
  -9   7  -3       11.44       12.63      6.04 o
  -7   7  -3       67.07       75.01      3.10 o
  -5   7  -3       97.74       85.81      2.45 o
  -3   7  -3     1009.10     1037.41      5.74 o
  -1   7  -3      134.52      132.74      2.45 o
   1   7  -3     1686.18     1681.39      8.90 o
   3   7  -3       47.66       36.60      1.47 o
   5   7  -3     1438.56     1375.07      6.21 o
   7   7  -3      153.06      128.56      4.21 o
   9   7  -3      374.64      371.64      5.02 o
  11   7  -3        8.72        9.50      3.18 o
  -8   8  -3       49.02       41.72      6.79 o
  -6   8  -3        1.07        0.29      2.33 o
  -4   8  -3      139.02      151.53      3.33 o
  -2   8  -3      633.15      608.59      5.34 o
   0   8  -3      636.96      646.82      4.51 o
   2   8  -3      265.11      267.65      2.76 o
   4   8  -3      461.26      484.57      4.09 o
   6   8  -3     1172.67     1187.07      6.32 o
   8   8  -3      137.34      133.66      3.19 o
  10   8  -3      114.83      119.41      4.21 o
  12   8  -3       85.26      102.35      4.69 o
  -9   9  -3       42.75       41.27      7.27 o
  -7   9  -3       41.07       32.86      5.84 o
  -5   9  -3      555.99      586.16      6.27 o
  -3   9  -3       52.39       49.85      2.47 o
  -1   9  -3      344.74      347.07      4.38 o
   1   9  -3      432.15      429.65      4.70 o
   3   9  -3      365.25      340.91      3.47 o
   5   9  -3      192.50      184.47      2.76 o
   7   9  -3      118.17      110.72      2.21 o
   9   9  -3      213.11      226.62      5.04 o
  11   9  -3       56.25       54.01      4.31 o
  -8  10  -3       49.39       61.04      8.16 o
  -6  10  -3       35.40       32.35      4.82 o
  -4  10  -3       53.05       50.61      2.93 o
  -2  10  -3       46.57       37.61      2.65 o
   0  10  -3      103.29       89.81      2.81 o
   2  10  -3      419.85      414.75      3.86 o
   4  10  -3       12.39       12.06      2.04 o
   6  10  -3       55.07       51.42      3.45 o
   8  10  -3       77.81       69.42      3.91 o
  10  10  -3      120.58      138.11      4.91 o
  -7  11  -3       18.80       23.36      5.97 o
  -5  11  -3       37.73       22.88      4.32 o
  -3  11  -3      190.02      216.60      5.53 o
  -1  11  -3       15.54       17.57      2.71 o
   1  11  -3      397.83      383.51      4.24 o
   3  11  -3       69.28       69.94      2.63 o
   5  11  -3      356.06      347.66      4.70 o
   7  11  -3      109.63      106.92      4.21 o
   9  11  -3      126.07      128.84      4.78 o
  -6  12  -3       16.42       16.04      5.38 o
  -4  12  -3      104.01      108.74      5.81 o
  -2  12  -3       21.42       22.56      3.84 o
   0  12  -3       68.01       67.37      3.70 o
   2  12  -3      234.04      229.24      4.38 o
   4  12  -3      284.33      309.39      4.80 o
   6  12  -3       76.65       79.31      3.85 o
   8  12  -3      109.94      112.05      4.71 o
  -3  13  -3       15.08       23.57      5.18 o
  -1  13  -3        9.43       10.44      3.45 o
   1  13  -3       32.95       34.10      3.26 o
   3  13  -3       56.74       63.80      3.41 o
   5  13  -3       34.47       36.93      3.19 o
   7  13  -3       26.86       30.70      3.63 o
  -2  14  -3       44.16       46.73      5.50 o
   0  14  -3      136.05      142.08      4.72 o
   2  14  -3       25.02       19.13      3.62 o
   4  14  -3      103.69      117.39      4.09 o
 -12   0  -2        8.94       11.44      9.19 o
 -10   0  -2       24.52       20.68      4.50 o
  -8   0  -2     1386.55     1408.81     22.64 o
  -6   0  -2      637.75      651.73      6.37 o
  -4   0  -2     2170.06     2260.20     15.73 o
  -2   0  -2     3384.09     3469.13     20.14 o
   0   0  -2    13786.03    13566.01    130.28 o
   2   0  -2     9532.25     9624.79     48.45 o
   4   0  -2      262.15      257.88      3.97 o
   6   0  -2     5230.60     5300.07     18.32 o
   8   0  -2      898.94      989.10      7.65 o
  10   0  -2       31.04       24.61      4.18 o
  12   0  -2      131.47      117.77      6.22 o
  14   0  -2       89.77      117.90      8.09 o
 -11   1  -2        5.87        7.45      3.72 o
  -9   1  -2     1404.19     1425.93     11.14 o
  -7   1  -2      921.28      938.54     10.16 o
  -5   1  -2      390.71      367.73      3.52 o
  -3   1  -2     1982.06     2079.90      5.50 o
  -1   1  -2     4861.84     5138.18     23.10 o
   1   1  -2     9300.75     9198.16     41.28 o
   3   1  -2     5845.26     5775.66     16.58 o
   5   1  -2     2495.61     2545.32     12.26 o
   7   1  -2       11.82       21.34      1.35 o
   9   1  -2      341.14      332.42      4.13 o
  11   1  -2       56.83       46.84      2.08 o
  13   1  -2       62.09       63.55      4.27 o
 -12   2  -2        1.86       -0.02      4.96 o
 -10   2  -2      174.32      175.33      5.06 o
  -8   2  -2       31.50       29.83      3.08 o
  -6   2  -2      991.69      991.42      7.95 o
  -4   2  -2      188.49      216.32      2.52 o
  -2   2  -2     4043.62     4116.03     21.19 o
   0   2  -2     8939.29     8857.91     98.95 o
   2   2  -2    22936.23    22581.01    113.33 o
   4   2  -2     1940.34     1845.56      9.00 o
   6   2  -2     3584.94     3688.99     23.83 o
   8   2  -2      854.80      876.87      7.32 o
  10   2  -2      563.35      554.94      8.02 o
  12   2  -2      125.53      137.66      5.13 o
  14   2  -2       74.34       76.61      5.32 o
 -11   3  -2        5.68        8.38      4.85 o
  -9   3  -2       10.58       11.43      2.27 o
  -7   3  -2      131.22      125.85      2.75 o
  -5   3  -2      137.87      159.86      3.00 o
  -3   3  -2      733.47      752.47      3.77 o
  -1   3  -2      122.56      124.69      1.50 o
   1   3  -2     1968.95     1978.83     10.19 o
   3   3  -2     5172.67     5137.14     20.38 o
   5   3  -2      311.70      336.70      3.11 o
   7   3  -2      273.95      276.29      3.36 o
   9   3  -2      364.26      352.15      9.56 o
  11   3  -2       64.41       60.66      2.44 o
  13   3  -2       46.14       47.19      5.08 o
 -10   4  -2       95.14       93.07      5.68 o
  -8   4  -2      216.22      200.67      5.73 o
  -6   4  -2      292.90      280.45      4.02 o
  -4   4  -2     2279.38     2422.11     14.35 o
  -2   4  -2     3556.54     3584.93     26.90 o
   0   4  -2     1434.76     1464.70      9.31 o
   2   4  -2     1786.03     1827.01      8.70 o
   4   4  -2     1170.71     1139.74      5.89 o
   6   4  -2      875.47      898.06      6.97 o
   8   4  -2      134.71      130.03      3.03 o
  10   4  -2      234.18      225.63      4.79 o
  12   4  -2       27.80       24.87      3.92 o
 -11   5  -2       21.36       12.26      5.46 o
  -9   5  -2        3.86        4.71      4.54 o
  -7   5  -2      385.82      360.02      5.42 o
  -5   5  -2       91.40       85.39      1.90 o
  -3   5  -2      222.73      186.79      2.41 o
  -1   5  -2      628.82      652.02      4.55 o
   1   5  -2     1644.27     1622.45      6.16 o
   3   5  -2      721.81      722.17      3.72 o
   5   5  -2      865.15      867.79      4.76 o
   7   5  -2      202.81      188.56      2.94 o
   9   5  -2      193.68      213.86      4.56 o
  11   5  -2       41.81       34.56      3.50 o
  13   5  -2       48.85       67.80      4.87 o
 -10   6  -2       67.96       58.38      5.54 o
  -8   6  -2      192.98      192.59      5.35 o
  -6   6  -2      248.94      220.68      2.87 o
  -4   6  -2      150.57      146.59      2.16 o
  -2   6  -2     1520.54     1550.41      7.68 o
   0   6  -2     1831.21     1904.74      9.00 o
   2   6  -2     2769.30     2728.42      8.69 o
   4   6  -2      773.64      801.15      6.69 o
   6   6  -2     1519.69     1460.99     12.42 o
   8   6  -2       71.09       61.85      3.00 o
  10   6  -2      221.71      217.33      4.84 o
  12   6  -2       72.05       69.75      4.07 o
  -9   7  -2       81.65       81.50      5.30 o
  -7   7  -2      217.02      198.39      5.01 o
  -5   7  -2      105.12       99.29      2.06 o
  -3   7  -2      169.57      161.72      2.47 o
  -1   7  -2     1920.24     2038.90      9.87 o
   1   7  -2       56.05       50.31      1.82 o
   3   7  -2     1912.72     1964.45      9.93 o
   5   7  -2      134.61      123.72      2.20 o
   7   7  -2     1229.56     1247.03     11.67 o
   9   7  -2       53.22       52.73      3.22 o
  11   7  -2       67.78       76.98      4.52 o
 -10   8  -2       68.57       72.86      7.21 o
  -8   8  -2       17.76       19.50      4.41 o
  -6   8  -2      125.54      138.14      3.04 o
  -4   8  -2      611.88      620.02      6.02 o
  -2   8  -2      664.03      665.16      5.71 o
   0   8  -2       52.72       50.33      1.92 o
   2   8  -2      696.07      681.33      3.88 o
   4   8  -2      571.94      569.95      4.07 o
   6   8  -2     1204.39     1198.90     11.56 o
   8   8  -2       80.08       79.08      3.47 o
  10   8  -2       67.18       65.59      4.04 o
  12   8  -2        8.07       11.20      4.19 o
  -9   9  -2        6.57        7.81      5.74 o
  -7   9  -2       47.33       44.03      4.37 o
  -5   9  -2      151.11      151.20      3.14 o
  -3   9  -2      179.74      165.77      3.29 o
  -1   9  -2      140.27      139.43      3.24 o
   1   9  -2      303.36      296.66      3.16 o
   3   9  -2       59.21       58.92      1.74 o
   5   9  -2       80.90       71.81      2.38 o
   7   9  -2       40.02       42.02      2.59 o
   9   9  -2       83.26       85.85      4.04 o
  11   9  -2       11.71       12.56      4.11 o
  -8  10  -2       31.33       32.03      5.94 o
  -6  10  -2      101.23       79.35      4.80 o
  -4  10  -2      539.89      572.87      5.37 o
  -2  10  -2       33.98       39.27      2.81 o
   0  10  -2       32.86       28.94      2.34 o
   2  10  -2      143.88      136.79      2.72 o
   4  10  -2      614.48      599.28      4.37 o
   6  10  -2        4.41        2.76      2.93 o
   8  10  -2       39.64       37.47      3.79 o
  10  10  -2       74.55       87.18      4.50 o
  -7  11  -2       17.06       19.31      4.95 o
  -5  11  -2       13.91       14.93      4.23 o
  -3  11  -2      376.35      354.61     12.04 o
  -1  11  -2       41.85       44.49      2.92 o
   1  11  -2      213.05      221.75      3.44 o
   3  11  -2        7.26        7.85      2.53 o
   5  11  -2      490.30      498.67      5.73 o
   7  11  -2       23.79       19.25      3.64 o
   9  11  -2       35.51       40.83      4.32 o
  -6  12  -2       46.07       44.53      4.60 o
  -4  12  -2       12.73       12.60      4.56 o
  -2  12  -2      208.57      222.98      5.64 o
   0  12  -2      275.31      285.39      4.91 o
   2  12  -2       37.19       39.34      2.88 o
   4  12  -2       30.88       29.52      2.94 o
   6  12  -2       75.26       65.46      3.89 o
   8  12  -2       75.32       78.22      4.53 o
  -5  13  -2        9.34       16.23      4.79 o
  -3  13  -2       11.58       13.71      3.93 o
  -1  13  -2       43.74       47.96      3.83 o
   1  13  -2        7.40        6.41      3.01 o
   3  13  -2       51.31       64.30      3.22 o
   5  13  -2       38.82       41.41      3.47 o
   7  13  -2       63.16       68.60      4.12 o
  -4  14  -2        8.82        3.94      5.25 o
  -2  14  -2       45.02       46.79      4.23 o
   0  14  -2      144.86      146.57      5.90 o
   2  14  -2       48.38       45.41      3.39 o
   4  14  -2       23.07       22.24      3.50 o
   6  14  -2       18.03       22.04      3.93 o
   1  15  -2       25.12       20.25      4.03 o
 -13   1  -1       23.12       25.06      5.96 o
 -11   1  -1        2.56        5.57      3.83 o
  -9   1  -1      487.64      466.30     13.72 o
  -7   1  -1      273.11      267.78      4.18 o
  -5   1  -1      780.52      776.34      5.79 o
  -3   1  -1     3713.28     3668.71     11.22 o
  -1   1  -1     1206.62     1240.39      8.83 o
   1   1  -1     1559.15     1512.01     13.46 o
   3   1  -1     5267.92     5403.34     57.87 o
   5   1  -1     2056.62     1989.71     13.70 o
   7   1  -1       90.85       98.11      3.13 o
   9   1  -1      626.32      624.78      5.47 o
  11   1  -1       13.54       12.13      2.11 o
  13   1  -1       39.90       41.22      4.45 o
 -12   2  -1       29.89       41.39      5.23 o
 -10   2  -1      324.41      307.45      6.33 o
  -8   2  -1      177.20      159.44      5.36 o
  -6   2  -1      647.46      640.35      7.14 o
  -4   2  -1     3832.94     4117.37     23.19 o
  -2   2  -1     4051.11     4085.55     19.38 o
   0   2  -1     9427.14     9336.26     24.47 o
   2   2  -1    15344.54    15215.09     62.61 o
   4   2  -1     3542.78     3607.05     22.61 o
   6   2  -1     1975.03     2161.96     11.83 o
   8   2  -1      153.75      149.58      2.76 o
  10   2  -1      290.22      309.90      5.20 o
  12   2  -1       23.33       19.59      3.78 o
 -11   3  -1       70.31       74.16      5.71 o
  -9   3  -1       74.89       67.27      3.55 o
  -7   3  -1       68.84       59.82      2.28 o
  -5   3  -1     5475.37     5807.50     19.29 o
  -3   3  -1      400.41      415.40      2.80 o
  -1   3  -1     8474.90     8445.22     39.66 o
   1   3  -1     3765.99     3893.06     14.58 o
   3   3  -1    12956.42    12967.39     56.18 o
   5   3  -1       36.99       37.95      1.74 o
   7   3  -1     1877.11     1821.14      8.45 o
   9   3  -1      150.30      134.52      4.14 o
  11   3  -1      492.39      560.56      7.76 o
  13   3  -1       36.83       46.92      5.10 o
 -12   4  -1       54.31       55.66      6.18 o
 -10   4  -1       16.63       20.35      4.90 o
  -8   4  -1      214.92      214.72      7.33 o
  -6   4  -1       49.04       55.81      2.29 o
  -4   4  -1      585.10      592.56      4.10 o
  -2   4  -1     2200.99     2347.65     11.44 o
   0   4  -1     2592.62     2638.18      8.85 o
   2   4  -1     2174.98     2192.66      9.89 o
   4   4  -1     1042.61     1029.72      5.77 o
   6   4  -1     1060.40     1045.53      7.61 o
   8   4  -1      202.30      181.60      3.46 o
  10   4  -1       38.85       38.19      2.93 o
  12   4  -1       56.62       47.87      4.34 o
 -11   5  -1        2.54        6.22      5.17 o
  -9   5  -1      170.83      164.35      6.92 o
  -7   5  -1      152.13      150.46      3.65 o
  -5   5  -1      481.86      470.49      3.82 o
  -3   5  -1      517.96      519.36      3.64 o
  -1   5  -1      822.30      841.54      8.37 o
   1   5  -1     2906.35     2786.53      9.08 o
   3   5  -1      438.47      407.97      2.72 o
   5   5  -1     1916.52     1973.23      9.88 o
   7   5  -1      305.13      309.06      3.60 o
   9   5  -1      174.12      162.43      3.48 o
  11   5  -1       89.97       85.49      4.60 o
  13   5  -1       85.62       85.78      5.05 o
 -10   6  -1       17.08       19.13      4.55 o
  -8   6  -1       75.54       60.25      4.58 o
  -6   6  -1       59.43       63.41      2.52 o
  -4   6  -1      334.45      325.49      3.32 o
  -2   6  -1      587.44      620.96      4.17 o
   0   6  -1     3111.87     3369.04     13.55 o
   2   6  -1     1237.68     1295.92      7.25 o
   4   6  -1      277.59      321.05      2.93 o
   6   6  -1       56.74       62.19      2.00 o
   8   6  -1      315.67      307.15      4.58 o
  10   6  -1       71.58       58.88      2.70 o
  12   6  -1       30.17       32.73      4.32 o
 -11   7  -1       79.62       83.01      7.37 o
  -9   7  -1       16.74       16.49      4.71 o
  -7   7  -1      202.86      185.81      8.20 o
  -5   7  -1       15.24       14.24      1.11 o
  -3   7  -1     1330.87     1391.39      5.90 o
  -1   7  -1       45.08       62.15      1.66 o
   1   7  -1     1136.16     1144.15      4.85 o
   3   7  -1      127.56      134.68      2.07 o
   5   7  -1      728.92      719.49      5.24 o
   7   7  -1       26.24       23.59      2.60 o
   9   7  -1      150.22      129.86      3.94 o
  11   7  -1       27.06       25.12      4.18 o
 -10   8  -1       34.48       37.02      6.44 o
  -8   8  -1       18.96       16.54      4.13 o
  -6   8  -1      661.35      638.27      9.46 o
  -4   8  -1      430.61      437.52      5.36 o
  -2   8  -1      341.59      326.74      3.44 o
   0   8  -1      281.93      253.07      2.77 o
   2   8  -1      707.67      684.79      5.35 o
   4   8  -1     1411.73     1429.79      8.67 o
   6   8  -1      614.80      615.48      5.51 o
   8   8  -1      206.85      214.19      4.21 o
  10   8  -1       53.76       65.52      4.71 o
  -9   9  -1       46.16       60.39      4.82 o
  -7   9  -1       10.61       11.05      4.20 o
  -5   9  -1      868.51      849.67     18.57 o
  -3   9  -1      981.87      989.81      9.18 o
  -1   9  -1     1380.82     1389.88      6.49 o
   1   9  -1      164.02      163.02      2.51 o
   3   9  -1      329.25      311.42      2.88 o
   5   9  -1     1008.43      990.11      6.04 o
   7   9  -1      132.76      137.25      3.62 o
   9   9  -1        6.13        7.39      3.28 o
  11   9  -1       73.27       79.96      4.57 o
  -8  10  -1       78.74       73.68      5.03 o
  -6  10  -1       90.39       88.00      5.19 o
  -4  10  -1     1040.56     1078.10      8.59 o
  -2  10  -1       73.00       79.50      2.77 o
   0  10  -1      430.53      435.32      4.28 o
   2  10  -1      220.18      227.90      2.92 o
   4  10  -1     1848.82     1858.46     12.31 o
   6  10  -1       49.74       44.78      2.21 o
   8  10  -1      102.73       99.98      3.76 o
  10  10  -1       64.86       77.29      4.50 o
  -7  11  -1      106.28      112.04      5.50 o
  -5  11  -1       44.37       46.40      3.40 o
  -3  11  -1       56.80       55.22      3.08 o
  -1  11  -1       17.56       18.12      3.32 o
   1  11  -1      133.59      119.58      3.23 o
   3  11  -1      183.70      186.83      3.45 o
   5  11  -1      198.96      203.19      4.46 o
   7  11  -1       17.04       18.38      3.21 o
   9  11  -1        8.56        6.87      3.74 o
  -6  12  -1        4.40        6.71      4.25 o
  -4  12  -1       32.76       31.55      3.95 o
  -2  12  -1      149.10      145.42      4.35 o
   0  12  -1       50.93       44.77      3.02 o
   2  12  -1       14.22       11.79      2.74 o
   4  12  -1      104.04      118.61      3.89 o
   6  12  -1        7.03        3.92      3.81 o
   8  12  -1       51.85       58.69      4.57 o
  -5  13  -1        7.44        7.42      4.48 o
  -3  13  -1      112.15      119.48      5.05 o
  -1  13  -1       52.93       57.36      3.87 o
   1  13  -1      183.78      187.46      4.24 o
   3  13  -1       73.01       66.18      3.29 o
   5  13  -1       27.31       27.89      3.58 o
   7  13  -1       46.96       46.68      4.37 o
  -4  14  -1        9.43        8.14      4.90 o
  -2  14  -1       29.02       33.17      4.05 o
   0  14  -1       30.46       23.04      3.59 o
   2  14  -1      162.14      179.36      4.86 o
   4  14  -1       18.80       22.28      3.84 o
  -1  15  -1       78.20       88.47      5.12 o
   1  15  -1        3.48       -0.02      3.90 o
   3  15  -1       66.23       79.32      4.63 o
 -12   0   0      348.72      367.81     12.29 o
 -10   0   0      735.25      718.84     25.34 o
  -8   0   0     4434.46     4324.83     51.45 o
  -6   0   0      947.10     1002.79     10.83 o
  -4   0   0     8813.24     8851.33     34.15 o
  -2   0   0     1724.33     1769.37     10.98 o
   2   0   0     1720.56     1743.42     30.31 o
   4   0   0     8880.21     8799.44     29.33 o
   6   0   0      954.50      987.72     10.92 o
   8   0   0     4425.90     4521.96     41.86 o
  10   0   0      730.45      699.36     14.94 o
  12   0   0      352.76      378.77      9.82 o
 -13   1   0        9.63        6.28      9.13 o
 -11   1   0       90.84       82.75      6.04 o
  -9   1   0      716.57      715.04     16.94 o
  -7   1   0     1204.46     1246.52     19.80 o
  -5   1   0     1871.46     1982.27     10.08 o
  -3   1   0     4251.52     4336.34     19.82 o
   3   1   0     4323.44     4310.55     45.29 o
   5   1   0     1821.76     1864.46     14.78 o
   7   1   0     1225.58     1220.43     13.13 o
   9   1   0      702.78      716.52      5.94 o
  11   1   0       85.80       83.13      3.74 o
  13   1   0       10.07       12.91      4.19 o
 -12   2   0       74.81       79.72     10.24 o
 -10   2   0      214.28      209.32      9.35 o
  -8   2   0       85.19       75.78      7.78 o
  -6   2   0      628.99      620.51      5.72 o
  -4   2   0      948.72      955.66      6.36 o
  -2   2   0      112.55      139.39      1.98 o
   0   2   0     2068.92     2053.70     13.58 o
   2   2   0      130.06      160.99      2.38 o
   4   2   0      921.67      920.20      9.14 o
   6   2   0      628.43      601.03      5.27 o
   8   2   0       81.34       70.85      2.17 o
  10   2   0      223.35      216.78      3.90 o
  12   2   0       74.33       71.99      4.42 o
 -13   3   0       54.78       53.72      6.19 o
 -11   3   0       53.11       53.24      9.38 o
  -9   3   0        7.95        5.75      1.70 o
  -7   3   0       56.56       56.43      2.06 o
  -5   3   0      728.24      850.55      5.29 o
  -3   3   0      319.51      306.56      2.92 o
  -1   3   0     1183.91     1173.11      4.07 o
   1   3   0     1181.65     1173.73      7.04 o
   3   3   0      326.00      296.71      5.24 o
   5   3   0      718.62      832.94      4.98 o
   7   3   0       54.98       59.58      2.05 o
   9   3   0        7.55        5.32      2.78 o
  11   3   0       53.93       63.24      4.49 o
  13   3   0       53.93       59.08      5.10 o
 -12   4   0        2.29        1.83      6.04 o
 -10   4   0      143.65      135.12      9.95 o
  -8   4   0      130.62      129.95      6.71 o
  -6   4   0       45.89       27.50      1.98 o
  -4   4   0     5260.52     5609.26     28.59 o
  -2   4   0     3465.10     3358.77     14.65 o
   0   4   0     3570.10     3425.65     14.67 o
   2   4   0     3467.07     3354.07     15.68 o
   4   4   0     5261.93     5655.07     29.71 o
   6   4   0       41.50       22.61      1.92 o
   8   4   0      131.28      134.80      3.43 o
  10   4   0      142.96      150.26      4.77 o
  12   4   0        2.20        2.25      4.13 o
 -11   5   0       10.52        9.23      5.49 o
  -9   5   0      229.60      213.99      6.39 o
  -7   5   0      296.62      311.09      4.21 o
  -5   5   0     1138.90     1109.78      5.12 o
  -3   5   0     1653.18     1627.61      7.71 o
  -1   5   0     2689.83     2664.62      9.97 o
   1   5   0     2707.33     2661.47      8.08 o
   3   5   0     1646.56     1627.77      6.53 o
   5   5   0     1142.06     1121.81      6.33 o
   7   5   0      303.94      295.26      5.26 o
   9   5   0      227.42      206.65      4.88 o
  11   5   0       11.42       10.78      4.04 o
 -12   6   0      146.25      147.88      8.62 o
 -10   6   0        5.88        9.61      4.31 o
  -8   6   0      614.68      608.70      7.60 o
  -6   6   0       31.89       29.53      1.65 o
  -4   6   0     1986.19     1936.07     10.03 o
  -2   6   0      119.74      121.48      1.91 o
   0   6   0     4752.56     4969.36     15.74 o
   2   6   0      118.19      119.66      1.83 o
   4   6   0     1978.88     1929.12     11.82 o
   6   6   0       30.98       28.76      2.27 o
   8   6   0      608.26      627.74      7.01 o
  10   6   0        6.10        6.07      3.10 o
  12   6   0      146.24      163.45      5.89 o
 -11   7   0       49.50       48.24      5.11 o
  -9   7   0      279.15      230.70      5.90 o
  -7   7   0      454.51      413.98      7.33 o
  -5   7   0       28.79       22.62      1.75 o
  -3   7   0      932.72      906.00      6.67 o
  -1   7   0     1095.94     1076.26      4.36 o
   1   7   0     1116.65     1113.90      5.75 o
   3   7   0      949.67      927.40      4.93 o
   5   7   0       27.69       18.40      1.46 o
   7   7   0      464.17      446.13      5.50 o
   9   7   0      276.89      231.01      5.02 o
  11   7   0       49.42       54.48      4.82 o
 -10   8   0      103.20      119.09      6.75 o
  -8   8   0       78.70       59.22      3.61 o
  -6   8   0      108.56      102.78      2.84 o
  -4   8   0      290.57      277.53      2.88 o
  -2   8   0     1013.69     1021.43      7.17 o
   0   8   0      418.01      505.36      3.42 o
   2   8   0      991.61      988.44      6.82 o
   4   8   0      292.65      284.48      2.98 o
   6   8   0      111.40      112.47      3.56 o
   8   8   0       76.81       62.46      3.51 o
  10   8   0      103.22      117.08      4.95 o
 -11   9   0       18.95       14.08      7.00 o
  -9   9   0       18.84       21.88      4.54 o
  -7   9   0       38.77       34.21      3.13 o
  -5   9   0      192.15      192.90      4.56 o
  -3   9   0      306.06      309.31      3.24 o
  -1   9   0       40.94       43.05      1.83 o
   1   9   0       43.57       47.55      1.81 o
   3   9   0      309.79      316.74      3.73 o
   5   9   0      185.55      178.58      3.44 o
   7   9   0       37.64       38.43      3.21 o
   9   9   0       18.32       18.59      3.75 o
  11   9   0       18.90       19.31      4.52 o
 -10  10   0       39.56       36.33      6.31 o
  -8  10   0       21.37       14.67      4.42 o
  -6  10   0       47.88       50.05      2.97 o
  -4  10   0      118.78      112.60      2.80 o
  -2  10   0      270.21      272.12      4.07 o
   0  10   0        5.44        3.52      2.04 o
   2  10   0      261.38      260.01      3.40 o
   4  10   0      118.94      105.75      3.29 o
   6  10   0       52.50       48.18      2.46 o
   8  10   0       20.33       18.56      2.94 o
  10  10   0       39.68       33.84      4.05 o
  -9  11   0       86.32       87.03      6.58 o
  -7  11   0      115.91      120.42      5.85 o
  -5  11   0      105.48       99.21      4.08 o
  -3  11   0       17.39       15.70      2.12 o
  -1  11   0      315.55      308.33      6.02 o
   1  11   0      314.56      320.54      4.17 o
   3  11   0       17.14       16.84      2.54 o
   5  11   0      114.21      105.21      3.63 o
   7  11   0      115.48      115.20      4.16 o
   9  11   0       84.05       94.83      4.66 o
  -8  12   0       46.10       60.63      5.56 o
  -6  12   0       18.60       21.10      4.33 o
  -4  12   0       69.59       71.51      3.58 o
  -2  12   0      105.09      101.75      3.56 o
   0  12   0      236.46      221.23      3.83 o
   2  12   0      101.70       98.59      3.21 o
   4  12   0       63.53       71.27      3.57 o
   6  12   0       19.21       19.45      3.93 o
   8  12   0       47.88       67.18      4.47 o
  -7  13   0      106.37      106.00      7.15 o
  -5  13   0       47.24       56.34      5.08 o
  -3  13   0      113.90      111.43      5.54 o
  -1  13   0      139.38      137.31      4.67 o
   1  13   0      138.61      139.08      4.04 o
   3  13   0      112.29      118.54      4.02 o
   5  13   0       47.41       52.18      4.01 o
   7  13   0      106.78      111.11      5.08 o
  -4  14   0        4.90        5.12      4.49 o
  -2  14   0       16.18       21.98      4.01 o
   0  14   0        2.53       -0.01      3.94 o
   2  14   0       17.85       21.45      3.31 o
   4  14   0        5.05        6.90      3.82 o
  -1  15   0       10.18        4.51      4.67 o
   1  15   0       11.05       11.12      4.17 o
 -13   1   1       42.79       33.61     10.05 o
 -11   1   1       12.37        7.49      8.13 o
  -9   1   1      604.82      585.16     15.43 o
  -7   1   1       94.63      105.11      3.31 o
  -5   1   1     2050.10     2026.05      8.41 o
  -3   1   1     5264.34     5467.99     27.63 o
  -1   1   1     1481.27     1489.13     20.06 o
   1   1   1     1245.75     1290.16      5.17 o
   3   1   1     3693.83     3646.43     11.06 o
   5   1   1      756.85      726.84      7.82 o
   7   1   1      257.77      242.09      2.84 o
   9   1   1      497.76      490.56      4.37 o
  11   1   1        3.58        6.79      2.85 o
  13   1   1       22.21       21.07      5.06 o
 -12   2   1       21.32       13.49      8.39 o
 -10   2   1      278.15      281.08     10.14 o
  -8   2   1      156.03      148.26      3.88 o
  -6   2   1     2003.52     2170.94     13.92 o
  -4   2   1     3617.69     3707.14     12.59 o
  -2   2   1    15075.30    14950.39     66.13 o
   0   2   1     9266.62     9071.37     31.49 o
   2   2   1     4026.35     4089.43     17.89 o
   4   2   1     3899.97     4201.95     19.59 o
   6   2   1      651.40      634.54      8.28 o
   8   2   1      168.25      150.58      2.84 o
  10   2   1      312.77      312.44      5.02 o
  12   2   1       29.79       37.19      4.03 o
 -13   3   1       36.49       47.04     11.33 o
 -11   3   1      492.42      513.14     22.69 o
  -9   3   1      156.99      121.25     25.10 o
  -7   3   1     1881.07     1828.34     11.16 o
  -5   3   1       37.35       40.03      1.58 o
  -3   3   1    13124.26    13161.31     62.90 o
  -1   3   1     3804.39     3986.17     14.80 o
   1   3   1     8500.42     8573.31     10.51 o
   3   3   1      426.77      441.74      3.71 o
   5   3   1     5492.95     5822.89     27.72 o
   7   3   1       73.72       70.00      2.56 o
   9   3   1       81.19       85.08      3.08 o
  11   3   1       72.63       85.71      4.56 o
 -12   4   1       59.65       52.87     11.74 o
 -10   4   1       35.29       35.44      7.55 o
  -8   4   1      209.13      189.98      5.93 o
  -6   4   1     1041.63     1020.28      8.23 o
  -4   4   1     1087.83     1071.76      4.67 o
  -2   4   1     2116.86     2178.03      8.25 o
   0   4   1     2713.15     2779.55      7.83 o
   2   4   1     2191.67     2313.83     11.93 o
   4   4   1      599.52      608.33      4.33 o
   6   4   1       43.96       49.70      2.26 o
   8   4   1      219.03      225.32      4.67 o
  10   4   1       15.83       16.43      3.75 o
  12   4   1       55.52       61.36      4.52 o
 -13   5   1       84.47       81.72      7.83 o
 -11   5   1       88.71       88.25      9.52 o
  -9   5   1      166.55      165.33      6.27 o
  -7   5   1      301.89      298.89      3.50 o
  -5   5   1     1857.32     1933.96     11.14 o
  -3   5   1      427.09      396.40      2.65 o
  -1   5   1     2838.30     2756.65     12.21 o
   1   5   1      810.50      821.17      3.78 o
   3   5   1      473.63      471.92      3.13 o
   5   5   1      478.06      452.24      9.74 o
   7   5   1      143.22      136.82      3.61 o
   9   5   1      175.83      149.69      6.25 o
  11   5   1        1.87        4.49      4.02 o
 -12   6   1       29.13       26.39      6.38 o
 -10   6   1       71.54       58.22      5.29 o
  -8   6   1      311.87      299.39      5.12 o
  -6   6   1       53.89       61.78      2.00 o
  -4   6   1      266.05      305.64      2.74 o
  -2   6   1     1214.33     1260.46      6.03 o
   0   6   1     3102.84     3351.14     12.62 o
   2   6   1      568.42      587.04      6.62 o
   4   6   1      336.39      328.43      3.06 o
   6   6   1       55.02       59.51      2.65 o
   8   6   1       78.44       67.19      3.73 o
  10   6   1       16.08       19.71      3.43 o
 -11   7   1       28.27       25.57      4.83 o
  -9   7   1      149.82      145.80      4.24 o
  -7   7   1       26.51       22.64      1.85 o
  -5   7   1      747.23      719.91      7.46 o
  -3   7   1      139.33      146.84      2.36 o
  -1   7   1     1135.76     1146.52      6.70 o
   1   7   1       44.43       56.65      1.40 o
   3   7   1     1332.95     1371.14      5.33 o
   5   7   1       17.51       18.03      2.21 o
   7   7   1      201.47      208.22      4.20 o
   9   7   1       15.76       18.44      3.39 o
  11   7   1       78.51       86.45      5.48 o
 -10   8   1       52.90       49.85      5.03 o
  -8   8   1      209.02      192.55      5.73 o
  -6   8   1      610.24      603.28      6.29 o
  -4   8   1     1423.73     1443.38     10.63 o
  -2   8   1      713.30      697.17      6.09 o
   0   8   1      280.20      236.59      2.33 o
   2   8   1      341.80      310.94      4.21 o
   4   8   1      435.73      439.71      5.02 o
   6   8   1      660.64      639.89      7.58 o
   8   8   1       19.86       18.07      3.46 o
  10   8   1       33.19       36.18      4.42 o
 -11   9   1       72.90       87.88      6.15 o
  -9   9   1        5.94        9.41      3.33 o
  -7   9   1      134.67      135.43      3.62 o
  -5   9   1     1025.44     1019.63      8.50 o
  -3   9   1      325.02      311.67      3.47 o
  -1   9   1      170.20      167.10      2.24 o
   1   9   1     1372.30     1370.74      9.64 o
   3   9   1      980.74      966.03      6.85 o
   5   9   1      878.53      861.53      8.84 o
   7   9   1       11.63        8.13      2.97 o
   9   9   1       45.34       61.22      4.63 o
 -10  10   1       63.13       75.59      6.78 o
  -8  10   1      104.63      103.85      4.96 o
  -6  10   1       55.11       53.31      3.16 o
  -4  10   1     1850.84     1861.68     18.56 o
  -2  10   1      219.94      233.15      3.92 o
   0  10   1      433.00      429.45      3.81 o
   2  10   1       73.01       72.86      2.82 o
   4  10   1     1058.98     1074.91      9.54 o
   6  10   1       91.45       95.36      3.57 o
   8  10   1       79.99       73.77      4.14 o
  -9  11   1        7.29        3.58      5.71 o
  -7  11   1       16.45       12.44      3.74 o
  -5  11   1      197.56      196.80      4.61 o
  -3  11   1      179.14      179.97      3.67 o
  -1  11   1      136.12      127.42      3.56 o
   1  11   1       17.68       19.01      1.94 o
   3  11   1       52.31       45.16      2.73 o
   5  11   1       42.58       41.38      3.31 o
   7  11   1      102.59      106.72      4.04 o
  -8  12   1       55.10       57.58      5.58 o
  -6  12   1        7.37        3.50      3.64 o
  -4  12   1      103.65      111.86      3.96 o
  -2  12   1       16.09       14.19      3.03 o
   0  12   1       54.50       48.95      2.95 o
   2  12   1      148.45      144.57      3.89 o
   4  12   1       32.63       36.76      3.07 o
   6  12   1        5.07        5.18      3.47 o
  -7  13   1       45.69       54.63      6.08 o
  -5  13   1       27.22       25.57      4.54 o
  -3  13   1       73.41       76.66      5.36 o
  -1  13   1      179.05      177.74      5.16 o
   1  13   1       51.75       52.02      3.24 o
   3  13   1      113.55      120.92      4.03 o
   5  13   1        7.52       10.68      3.78 o
  -4  14   1       18.27       20.93      4.90 o
  -2  14   1      158.81      160.42      6.49 o
   0  14   1       29.15       23.50      4.14 o
   2  14   1       29.23       38.04      3.82 o
   4  14   1        9.44       12.36      4.33 o
  -3  15   1       68.80       81.67      5.86 o
  -1  15   1        3.27        6.30      4.64 o
   1  15   1       80.30       94.84      4.63 o
 -14   0   2       90.93      120.71     17.47 o
 -12   0   2      135.54      139.30     16.21 o
 -10   0   2       38.31       33.21     12.75 o
  -8   0   2      879.39      950.48     11.06 o
  -6   0   2     5269.61     5443.03     39.83 o
  -4   0   2      249.26      254.89      3.59 o
  -2   0   2     9627.55     9668.07     48.65 o
   0   0   2    14046.88    14054.82     61.88 o
   2   0   2     3423.06     3511.55     15.62 o
   4   0   2     2135.81     2224.93     13.93 o
   6   0   2      631.68      651.17      5.71 o
   8   0   2     1436.38     1463.33     15.49 o
  10   0   2       25.53       25.67      3.81 o
  12   0   2        9.88        8.40      6.13 o
 -13   1   2       60.10       68.66     10.59 o
 -11   1   2       61.60       61.53      5.48 o
  -9   1   2      354.05      329.92      7.57 o
  -7   1   2       16.14       27.67      1.83 o
  -5   1   2     2480.77     2573.95      9.53 o
  -3   1   2     5774.38     5756.15     21.64 o
  -1   1   2     9347.22     9266.37     40.13 o
   1   1   2     4959.08     5272.90     14.64 o
   3   1   2     1924.11     2030.72      6.45 o
   5   1   2      392.05      362.40      3.69 o
   7   1   2      920.73      938.91      6.23 o
   9   1   2     1411.94     1462.37      9.31 o
  11   1   2        5.57        8.98      3.73 o
 -14   2   2       73.52       74.37     10.19 o
 -12   2   2      132.07      145.42     11.64 o
 -10   2   2      562.12      538.60      8.86 o
  -8   2   2      870.41      913.36      7.03 o
  -6   2   2     3594.03     3736.61     29.26 o
  -4   2   2     1998.77     1896.78      6.10 o
  -2   2   2    22961.31    22903.06    107.18 o
   0   2   2     9052.86     9013.21     14.56 o
   2   2   2     4039.73     4079.39     13.64 o
   4   2   2      206.34      232.04      2.61 o
   6   2   2      980.35      983.69      5.07 o
   8   2   2       27.79       22.44      2.02 o
  10   2   2      167.82      179.26      4.95 o
  12   2   2        1.73        5.58      4.44 o
 -13   3   2       46.02       31.95      9.60 o
 -11   3   2       64.63       71.51      9.63 o
  -9   3   2      364.12      357.33      8.84 o
  -7   3   2      273.10      282.66      3.48 o
  -5   3   2      320.02      341.17      2.87 o
  -3   3   2     5182.05     5117.45     16.81 o
  -1   3   2     1949.95     2030.66      5.61 o
   1   3   2      125.36      132.53      1.61 o
   3   3   2      739.50      747.57      5.07 o
   5   3   2      134.33      151.90      2.27 o
   7   3   2      128.97      125.76      3.08 o
   9   3   2       10.15       15.52      3.05 o
  11   3   2        5.59        7.69      3.78 o
 -12   4   2       26.67       27.86      8.61 o
 -10   4   2      228.37      211.25      8.10 o
  -8   4   2      136.15      128.72      3.62 o
  -6   4   2      832.23      847.87      6.02 o
  -4   4   2     1127.82     1104.70      4.83 o
  -2   4   2     1724.88     1775.33      4.66 o
   0   4   2     1453.48     1516.66      4.16 o
   2   4   2     3477.96     3547.41     12.10 o
   4   4   2     2282.42     2435.36     17.17 o
   6   4   2      289.58      282.39      3.80 o
   8   4   2      216.27      214.53      4.88 o
  10   4   2       97.31      101.19      5.23 o
 -13   5   2       46.12       46.29      9.49 o
 -11   5   2       43.51       34.95      6.08 o
  -9   5   2      192.26      190.58      7.40 o
  -7   5   2      208.04      196.29      3.62 o
  -5   5   2      817.83      827.64      4.58 o
  -3   5   2      723.15      725.75      3.59 o
  -1   5   2     1591.05     1552.99      5.21 o
   1   5   2      648.01      664.69      3.28 o
   3   5   2      207.64      173.63      2.25 o
   5   5   2       96.89       93.19      2.41 o
   7   5   2      384.37      350.47      4.82 o
   9   5   2        3.25        3.25      3.32 o
  11   5   2       20.94       22.41      4.56 o
 -12   6   2       73.90       66.96      7.70 o
 -10   6   2      223.57      223.75      8.99 o
  -8   6   2       81.03       67.28      2.53 o
  -6   6   2     1499.13     1444.65     10.27 o
  -4   6   2      825.54      841.15      5.66 o
  -2   6   2     2826.82     2777.52     11.79 o
   0   6   2     1866.85     1960.09      5.79 o
   2   6   2     1512.67     1532.71      5.80 o
   4   6   2      155.53      148.44      2.62 o
   6   6   2      255.20      225.78      3.86 o
   8   6   2      190.78      185.84      4.95 o
  10   6   2       71.39       67.74      4.52 o
 -11   7   2       71.59       78.06      5.96 o
  -9   7   2       54.61       53.59      3.01 o
  -7   7   2     1253.89     1259.56     11.04 o
  -5   7   2      131.96      125.19      2.36 o
  -3   7   2     1955.56     1975.52      9.94 o
  -1   7   2       53.61       48.39      1.28 o
   1   7   2     1965.88     2091.95     10.15 o
   3   7   2      164.00      152.00      2.25 o
   5   7   2      113.47      109.97      3.04 o
   7   7   2      217.99      204.91      4.31 o
   9   7   2       84.43       79.44      4.22 o
 -12   8   2        7.08        0.55      5.48 o
 -10   8   2       69.62       56.71      4.87 o
  -8   8   2       77.87       70.99      2.82 o
  -6   8   2     1179.12     1143.24     10.78 o
  -4   8   2      558.58      563.88      5.51 o
  -2   8   2      700.19      679.61      5.43 o
   0   8   2       44.46       38.39      1.57 o
   2   8   2      646.49      632.78      3.94 o
   4   8   2      610.43      613.85      5.25 o
   6   8   2      122.76      137.83      3.80 o
   8   8   2       16.31       15.34      3.49 o
  10   8   2       69.38       84.73      5.38 o
 -11   9   2       12.56       12.33      4.67 o
  -9   9   2       82.92       84.97      4.96 o
  -7   9   2       36.38       36.94      2.77 o
  -5   9   2       75.33       65.07      2.41 o
  -3   9   2       60.43       59.00      2.46 o
  -1   9   2      298.65      298.22      3.22 o
   1   9   2      132.73      128.09      2.26 o
   3   9   2      177.33      160.09      2.84 o
   5   9   2      153.14      161.29      3.44 o
   7   9   2       47.70       37.81      3.64 o
   9   9   2        6.34       -0.02      4.16 o
 -10  10   2       75.60       79.09      6.10 o
  -8  10   2       39.36       36.23      3.47 o
  -6  10   2        2.95        1.27      2.65 o
  -4  10   2      611.17      604.33      5.28 o
  -2  10   2      144.70      136.82      3.02 o
   0  10   2       36.17       33.52      1.63 o
   2  10   2       36.38       35.43      1.75 o
   4  10   2      531.45      544.77      5.12 o
   6  10   2       97.74       77.47      3.90 o
   8  10   2       32.09       31.55      3.83 o
  -9  11   2       36.93       42.54      5.43 o
  -7  11   2       23.68       16.39      3.84 o
  -5  11   2      485.30      489.56      5.33 o
  -3  11   2        7.51        5.70      2.54 o
  -1  11   2      213.82      213.57      3.01 o
   1  11   2       41.12       38.96      2.43 o
   3  11   2      365.23      357.01      4.20 o
   5  11   2       14.30       15.56      3.11 o
   7  11   2       19.42       15.30      3.42 o
  -8  12   2       76.11       69.78      5.15 o
  -6  12   2       72.77       67.63      4.83 o
  -4  12   2       26.15       22.98      2.95 o
  -2  12   2       37.31       40.30      2.49 o
   0  12   2      279.10      288.92      5.02 o
   2  12   2      211.94      219.47      4.48 o
   4  12   2       10.88       11.03      3.02 o
   6  12   2       44.58       43.08      3.69 o
  -7  13   2       62.82       70.15      6.36 o
  -5  13   2       38.16       47.53      4.01 o
  -3  13   2       52.99       62.41      4.21 o
  -1  13   2        7.18       10.73      3.93 o
   1  13   2       45.60       55.45      3.77 o
   3  13   2       11.83       11.11      3.19 o
   5  13   2       11.07       16.30      3.50 o
  -6  14   2       17.96       14.78      6.70 o
  -4  14   2       21.61       25.57      5.54 o
  -2  14   2       46.72       43.14      5.09 o
   0  14   2      143.00      150.66      6.21 o
   2  14   2       43.11       45.69      4.16 o
   4  14   2        8.19       13.29      4.54 o
  -1  15   2       25.40       25.56      5.27 o
 -13   1   3       63.44       60.56      9.59 o
 -11   1   3       42.26       40.78      4.44 o
  -9   1   3     1448.18     1443.26     15.08 o
  -7   1   3       89.79       97.26      2.12 o
  -5   1   3     1694.57     1635.34      5.90 o
  -3   1   3     1955.88     1874.51      7.25 o
  -1   1   3    16674.46    16551.05     57.97 o
   1   1   3        8.59        6.22      1.03 o
   3   1   3     3580.31     3794.66     10.84 o
   5   1   3      158.42      145.95      2.37 o
   7   1   3      945.65      963.40      9.87 o
   9   1   3      199.91      194.81      4.02 o
  11   1   3       58.58       64.29      4.79 o
 -14   2   3        0.27        3.84      9.09 o
 -12   2   3       80.43       74.94      8.87 o
 -10   2   3      220.34      216.09      5.70 o
  -8   2   3      469.32      444.31      3.99 o
  -6   2   3      250.41      286.50      3.06 o
  -4   2   3     1953.13     1967.03      9.14 o
  -2   2   3     2850.87     2952.37     16.62 o
   0   2   3     5149.50     5102.95     16.17 o
   2   2   3      101.07       92.11      1.51 o
   4   2   3       70.43       50.68      1.80 o
   6   2   3      773.86      748.46      5.46 o
   8   2   3      250.31      250.53      5.21 o
  10   2   3        9.42        9.88      4.19 o
 -13   3   3        3.27        7.16      8.70 o
 -11   3   3      314.69      287.49     11.06 o
  -9   3   3      417.16      408.24      6.78 o
  -7   3   3     1047.78     1023.40      8.33 o
  -5   3   3      807.22      763.99      4.48 o
  -3   3   3      172.03      164.51      2.10 o
  -1   3   3     3310.76     3240.00      9.19 o
   1   3   3      978.19      918.88      3.10 o
   3   3   3      291.73      321.15      2.42 o
   5   3   3      118.77      104.70      1.89 o
   7   3   3      389.45      395.39      4.71 o
   9   3   3       14.42       14.98      3.92 o
  11   3   3       22.53       23.14      4.00 o
 -14   4   3       75.57       68.29     10.41 o
 -12   4   3       87.78       73.45      8.59 o
 -10   4   3      188.81      190.11      6.12 o
  -8   4   3       25.36       18.98      1.50 o
  -6   4   3     1502.06     1528.74      9.72 o
  -4   4   3     4056.69     4050.79     13.55 o
  -2   4   3     3731.16     3939.42     14.33 o
   0   4   3      478.15      463.79      2.81 o
   2   4   3      822.51      773.38      3.88 o
   4   4   3      782.55      800.08      7.49 o
   6   4   3      512.82      524.00      5.84 o
   8   4   3      207.22      222.88      4.56 o
  10   4   3        2.33        0.75      4.19 o
 -13   5   3       58.75       52.40      8.36 o
 -11   5   3      103.64      103.03      7.07 o
  -9   5   3      290.49      275.98      8.12 o
  -7   5   3      137.42      128.03      2.86 o
  -5   5   3     1461.11     1466.42      9.47 o
  -3   5   3      651.72      741.77      3.98 o
  -1   5   3     2086.00     2065.60      5.65 o
   1   5   3     1051.75     1042.57      3.64 o
   3   5   3     2306.18     2352.34     14.54 o
   5   5   3      195.38      202.40      3.34 o
   7   5   3      147.76      152.45      4.26 o
   9   5   3      113.04      114.15      5.04 o
 -12   6   3       37.51       38.74      6.63 o
 -10   6   3        1.31        3.96      5.51 o
  -8   6   3      134.61      131.48      3.25 o
  -6   6   3      805.35      770.61      7.29 o
  -4   6   3      754.72      769.06      4.83 o
  -2   6   3      187.66      227.91      2.67 o
   0   6   3      199.30      193.72      1.97 o
   2   6   3      212.34      200.71      2.14 o
   4   6   3      534.29      486.87      4.89 o
   6   6   3      149.19      130.95      3.37 o
   8   6   3       68.07       61.67      4.23 o
  10   6   3       83.98       83.45      4.62 o
 -11   7   3        8.60        4.51      5.70 o
  -9   7   3      372.95      342.18      4.86 o
  -7   7   3      152.04      138.60      3.32 o
  -5   7   3     1441.29     1378.92      6.79 o
  -3   7   3       46.06       34.07      1.74 o
  -1   7   3     1707.42     1704.64      9.18 o
   1   7   3      136.71      132.61      1.68 o
   3   7   3     1008.19     1033.40      5.86 o
   5   7   3      101.25       91.06      3.38 o
   7   7   3       70.92       83.42      4.12 o
   9   7   3       11.72       15.41      3.73 o
 -12   8   3       83.95       97.12      7.00 o
 -10   8   3      116.25      115.94      7.58 o
  -8   8   3      142.74      146.75      3.87 o
  -6   8   3     1186.08     1196.13     12.04 o
  -4   8   3      460.73      478.37      5.25 o
  -2   8   3      265.33      263.03      2.69 o
   0   8   3      634.91      639.71      3.72 o
   2   8   3      648.77      612.72      4.30 o
   4   8   3      150.78      157.46      3.02 o
   6   8   3        1.64        1.13      2.80 o
   8   8   3       48.65       44.44      4.05 o
 -11   9   3       54.73       50.08      5.83 o
  -9   9   3      214.94      214.14      7.86 o
  -7   9   3      109.81      107.74      3.88 o
  -5   9   3      195.75      187.39      3.19 o
  -3   9   3      361.24      329.31      5.72 o
  -1   9   3      434.85      433.35      4.07 o
   1   9   3      339.18      329.01      3.31 o
   3   9   3       55.43       53.60      2.41 o
   5   9   3      558.71      572.99      6.19 o
   7   9   3       41.30       36.03      3.59 o
   9   9   3       41.58       53.05      4.76 o
 -10  10   3      125.38      152.96      7.11 o
  -8  10   3       76.73       69.04      3.89 o
  -6  10   3       64.51       56.08      2.49 o
  -4  10   3       12.24       11.56      2.37 o
  -2  10   3      433.66      411.03      4.20 o
   0  10   3       97.52       82.63      2.20 o
   2  10   3       41.37       30.86      2.01 o
   4  10   3       57.28       52.18      2.94 o
   6  10   3       34.93       39.03      3.81 o
   8  10   3       48.63       58.42      4.37 o
  -9  11   3      126.26      126.44      6.61 o
  -7  11   3      106.77       96.34      5.44 o
  -5  11   3      361.70      340.83      5.09 o
  -3  11   3       66.64       69.34      3.21 o
  -1  11   3      398.04      388.00      6.39 o
   1  11   3       14.97       15.05      2.09 o
   3  11   3      192.72      214.47      3.58 o
   5  11   3       38.59       26.68      3.52 o
   7  11   3       19.14       27.17      3.98 o
  -8  12   3      108.93       96.54      5.41 o
  -6  12   3       73.68       71.69      4.99 o
  -4  12   3      287.30      310.85      6.75 o
  -2  12   3      232.31      219.11      5.29 o
   0  12   3       63.23       66.56      3.77 o
   2  12   3       21.35       19.87      2.95 o
   4  12   3      105.81       98.88      3.75 o
   6  12   3       15.38        9.37      3.74 o
  -7  13   3       26.05       29.41      5.02 o
  -5  13   3       37.58       36.97      4.71 o
  -3  13   3       56.20       66.46      4.86 o
  -1  13   3       35.89       42.03      4.24 o
   1  13   3        9.41       11.78      3.18 o
   3  13   3       15.22       18.09      3.65 o
  -4  14   3      108.09      134.37      6.71 o
  -2  14   3       23.21       17.66      4.89 o
   0  14   3      135.25      140.70      5.31 o
   2  14   3       44.09       54.42      4.01 o
 -14   0   4      107.97      103.43     17.65 o
 -12   0   4       31.63       28.77      9.24 o
 -10   0   4      147.61      167.04     10.04 o
  -8   0   4      111.84      118.89      3.54 o
  -6   0   4     3326.49     3317.11     12.23 o
  -4   0   4      227.25      252.94      2.86 o
  -2   0   4      531.28      430.33      3.66 o
   0   0   4      951.36     1077.73      4.26 o
   2   0   4      324.98      260.24      2.47 o
   4   0   4     2082.10     2109.56     13.46 o
   6   0   4      823.27      803.92     11.87 o
   8   0   4      287.21      294.42      7.23 o
  10   0   4       18.35       31.71      6.08 o
 -13   1   4       72.95       66.47      8.90 o
 -11   1   4       63.17       53.10      3.99 o
  -9   1   4      403.22      393.50      5.12 o
  -7   1   4      209.60      195.96      2.62 o
  -5   1   4     3347.77     3610.82     13.00 o
  -3   1   4      575.03      513.21      3.05 o
  -1   1   4      977.12     1064.92      4.54 o
   1   1   4     4799.02     5103.37     12.98 o
   3   1   4      595.85      627.71      3.53 o
   5   1   4      405.25      415.80      3.68 o
   7   1   4      620.28      611.01      5.71 o
   9   1   4       37.81       47.49      4.16 o
 -14   2   4       50.27       37.66     21.81 o
 -12   2   4       68.13       69.09      8.65 o
 -10   2   4      516.80      500.22      8.00 o
  -8   2   4      709.81      703.29      5.86 o
  -6   2   4     1159.20     1189.60      5.82 o
  -4   2   4     1213.29     1204.08      7.58 o
  -2   2   4     3135.78     3222.48     19.44 o
   0   2   4     2969.63     2923.68     13.26 o
   2   2   4     1351.94     1404.83      5.27 o
   4   2   4     1006.58     1038.66      4.53 o
   6   2   4      468.83      474.11      4.64 o
   8   2   4      310.65      321.90      6.46 o
  10   2   4        4.85        0.38      4.21 o
 -13   3   4        8.84        7.42      8.02 o
 -11   3   4      109.16       81.00      6.03 o
  -9   3   4       17.57       23.11      3.35 o
  -7   3   4      180.29      190.86      2.89 o
  -5   3   4      812.74      870.76      4.32 o
  -3   3   4      389.46      379.84      2.70 o
  -1   3   4     1721.81     1758.00      8.06 o
   1   3   4      108.65      101.47      1.29 o
   3   3   4      442.37      460.21      2.85 o
   5   3   4      204.88      227.21      3.06 o
   7   3   4      362.31      343.91      4.79 o
   9   3   4       27.68       27.28      4.01 o
 -14   4   4        0.88        0.44      8.13 o
 -12   4   4       87.95       76.87      8.66 o
 -10   4   4      248.55      245.42      6.88 o
  -8   4   4      813.22      778.81      6.51 o
  -6   4   4      214.66      209.20      3.10 o
  -4   4   4     2866.54     2801.66     14.98 o
  -2   4   4     1162.80     1205.42      5.08 o
   0   4   4      318.64      303.53      2.71 o
   2   4   4      192.23      209.36      2.14 o
   4   4   4     1060.03     1089.77      6.18 o
   6   4   4      211.61      205.12      5.36 o
   8   4   4       21.65       27.00      3.68 o
  10   4   4       38.32       46.65      4.95 o
 -13   5   4       19.83       22.28      8.09 o
 -11   5   4       44.79       51.18      6.90 o
  -9   5   4      311.47      299.69      9.72 o
  -7   5   4      527.48      528.58      5.33 o
  -5   5   4      821.98      870.69      5.66 o
  -3   5   4      808.26      868.83      4.18 o
  -1   5   4     1131.97     1175.59      5.51 o
   1   5   4      322.94      311.89      2.16 o
   3   5   4      311.19      315.08      2.85 o
   5   5   4       16.83       14.09      2.27 o
   7   5   4      324.42      308.51      6.43 o
   9   5   4       17.15       12.69      3.97 o
 -12   6   4       30.43       26.55      6.87 o
 -10   6   4      260.64      270.39      8.94 o
  -8   6   4      520.60      517.08      6.03 o
  -6   6   4     1997.42     1951.19     13.02 o
  -4   6   4       43.57       42.93      1.74 o
  -2   6   4      593.05      496.97      5.68 o
   0   6   4      510.35      498.41      4.26 o
   2   6   4     1139.37     1167.80      8.85 o
   4   6   4      204.56      197.46      3.24 o
   6   6   4       70.47       74.60      3.62 o
   8   6   4       13.43       14.03      3.65 o
 -13   7   4        8.14        9.19      6.78 o
 -11   7   4       12.63        6.57      5.57 o
  -9   7   4       72.34       80.46      3.55 o
  -7   7   4      390.51      377.64      5.13 o
  -5   7   4      382.15      371.39      4.12 o
  -3   7   4      134.19      135.43      2.47 o
  -1   7   4       50.65       46.63      1.43 o
   1   7   4      308.57      295.08      2.53 o
   3   7   4      555.71      555.65      4.46 o
   5   7   4       36.68       32.22      1.91 o
   7   7   4       11.05       14.41      3.69 o
   9   7   4        1.77        1.51      4.40 o
 -12   8   4      108.75      105.44      9.86 o
 -10   8   4       59.75       56.21      6.50 o
  -8   8   4      315.30      287.25      5.22 o
  -6   8   4      258.68      236.59      4.58 o
  -4   8   4      589.37      566.95      5.51 o
  -2   8   4       79.28       80.71      2.29 o
   0   8   4      608.52      635.09      5.59 o
   2   8   4      605.72      626.48      4.21 o
   4   8   4      267.14      273.70      3.47 o
   6   8   4       20.43       24.73      3.27 o
   8   8   4       33.19       50.52      4.37 o
 -11   9   4       16.51       23.12      5.57 o
  -9   9   4       57.74       57.65      4.48 o
  -7   9   4      151.48      161.52      4.07 o
  -5   9   4      242.52      246.13      4.92 o
  -3   9   4      179.26      187.11      3.76 o
  -1   9   4      340.04      353.98      5.77 o
   1   9   4       11.96        8.27      1.75 o
   3   9   4      233.60      219.04      3.14 o
   5   9   4       27.85       18.48      3.35 o
   7   9   4       14.67       12.15      3.62 o
 -10  10   4       24.81       14.40      6.12 o
  -8  10   4       74.89       61.99      4.49 o
  -6  10   4      263.21      244.51      4.32 o
  -4  10   4       70.10       76.27      3.77 o
  -2  10   4       67.83       52.05      2.34 o
   0  10   4       49.21       53.41      2.25 o
   2  10   4      128.29      121.24      2.89 o
   4  10   4      215.32      240.80      4.70 o
   6  10   4       16.89       19.33      3.80 o
  -9  11   4       21.68       27.76      5.43 o
  -7  11   4       55.02       62.13      5.16 o
  -5  11   4      132.58      138.28      4.30 o
  -3  11   4       82.15       84.34      2.41 o
  -1  11   4       77.58       81.73      3.21 o
   1  11   4       23.59       21.40      2.19 o
   3  11   4       54.22       53.63      3.17 o
   5  11   4      102.55       88.17      4.15 o
  -8  12   4       34.33       34.62      5.15 o
  -6  12   4      367.49      342.60     11.55 o
  -4  12   4       88.21       92.11      4.32 o
  -2  12   4      108.83       99.47      4.34 o
   0  12   4        2.32        1.54      3.08 o
   2  12   4      141.49      155.76      4.09 o
   4  12   4       39.09       38.89      4.49 o
  -7  13   4       17.03       19.90      6.50 o
  -5  13   4      108.96      109.54      8.17 o
  -3  13   4       38.42       37.39      4.23 o
  -1  13   4       60.68       67.70      4.14 o
   1  13   4       65.63       70.20      5.36 o
   3  13   4       45.13       41.53      5.89 o
  -4  14   4       26.29       30.51      7.22 o
  -2  14   4       25.96       27.96      6.99 o
   0  14   4       56.16       65.33      5.60 o
 -13   1   5       26.29       18.79      6.96 o
 -11   1   5      124.28      121.32      5.93 o
  -9   1   5      144.70      146.24      4.44 o
  -7   1   5     1084.08     1087.29      4.75 o
  -5   1   5      546.40      543.33      3.09 o
  -3   1   5      467.85      410.25      2.70 o
  -1   1   5      448.82      438.74      2.03 o
   1   1   5      810.68      835.74      3.22 o
   3   1   5      105.05       98.13      1.69 o
   5   1   5       43.70       38.89      2.40 o
   7   1   5      115.02      118.36      3.95 o
   9   1   5       15.98       20.33      4.20 o
 -14   2   5       37.72       33.21      8.86 o
 -12   2   5      164.97      151.62      8.10 o
 -10   2   5      175.82      163.68      5.42 o
  -8   2   5      191.77      203.19      2.96 o
  -6   2   5      687.32      672.26      4.30 o
  -4   2   5      923.32      924.09      6.89 o
  -2   2   5     1437.60     1422.80     14.16 o
   0   2   5     1740.83     1716.47      6.63 o
   2   2   5      557.34      527.31      3.80 o
   4   2   5       42.45       48.27      1.90 o
   6   2   5      174.47      196.97      3.94 o
   8   2   5       88.97       83.86      4.48 o
 -13   3   5       42.30       39.93      8.94 o
 -11   3   5      418.26      381.00     10.30 o
  -9   3   5      259.22      266.89      8.34 o
  -7   3   5      598.57      556.35      4.92 o
  -5   3   5     1754.01     1781.92     13.31 o
  -3   3   5     2988.91     2923.17     12.33 o
  -1   3   5     3258.05     3281.41     11.70 o
   1   3   5      791.01      779.22      3.20 o
   3   3   5      639.57      672.84      3.57 o
   5   3   5      769.09      778.36      5.40 o
   7   3   5      417.60      436.74      6.29 o
   9   3   5       58.66       70.02      4.37 o
 -14   4   5        6.35        7.65      9.08 o
 -12   4   5      185.23      190.79      9.22 o
 -10   4   5      788.70      786.24     11.10 o
  -8   4   5       15.67       16.12      2.73 o
  -6   4   5      154.49      171.15      2.51 o
  -4   4   5      174.96      199.41      2.20 o
  -2   4   5     3619.17     3712.67     15.38 o
   0   4   5      627.66      636.77      4.69 o
   2   4   5      306.76      270.63      2.32 o
   4   4   5      552.92      510.87      4.15 o
   6   4   5      101.42      105.33      2.80 o
   8   4   5       47.83       59.56      4.04 o
 -13   5   5       30.07       16.92      7.61 o
 -11   5   5      161.27      164.53      8.34 o
  -9   5   5      192.88      183.87      5.42 o
  -7   5   5     1348.04     1324.34     10.60 o
  -5   5   5       72.39       81.55      2.09 o
  -3   5   5     1337.75     1339.03      5.72 o
  -1   5   5       37.11       29.78      1.72 o
   1   5   5      141.08      141.96      1.81 o
   3   5   5       16.28       13.04      1.89 o
   5   5   5      412.00      425.50      5.04 o
   7   5   5       37.35       31.39      3.49 o
   9   5   5       10.49        7.67      4.59 o
 -12   6   5       11.36       12.02      6.55 o
 -10   6   5      241.45      251.52      7.26 o
  -8   6   5      589.11      596.46      6.82 o
  -6   6   5      170.60      157.22      3.61 o
  -4   6   5       85.52       89.78      2.42 o
  -2   6   5      297.44      304.64      2.95 o
   0   6   5       86.55       74.46      2.40 o
   2   6   5      263.37      268.88      2.68 o
   4   6   5       17.23       14.36      2.37 o
   6   6   5        6.89        8.59      3.46 o
   8   6   5       32.42       34.64      4.10 o
 -11   7   5       17.69       20.06      6.18 o
  -9   7   5      223.63      209.13      5.91 o
  -7   7   5       16.05       16.19      2.15 o
  -5   7   5      406.93      392.15      4.64 o
  -3   7   5      242.95      228.06      5.67 o
  -1   7   5      441.13      430.72      4.54 o
   1   7   5       37.53       31.00      1.15 o
   3   7   5     1062.46     1063.70      6.75 o
   5   7   5       35.75       45.58      3.53 o
   7   7   5        0.62        0.95      3.70 o
 -12   8   5       15.10       22.35      6.51 o
 -10   8   5       34.96       31.57      5.96 o
  -8   8   5        3.92        7.72      3.22 o
  -6   8   5       33.90       32.02      3.33 o
  -4   8   5      399.75      400.86      6.02 o
  -2   8   5      101.62       91.78      3.06 o
   0   8   5      410.91      359.44     10.17 o
   2   8   5      204.20      189.93      2.48 o
   4   8   5      149.06      140.71      3.63 o
   6   8   5        0.67        3.91      3.24 o
 -11   9   5      122.40      102.11      7.88 o
  -9   9   5      133.22      119.67      6.74 o
  -7   9   5       90.10       85.81      5.06 o
  -5   9   5      172.82      159.89      4.15 o
  -3   9   5      535.83      503.25      7.79 o
  -1   9   5       89.02       77.18      2.34 o
   1   9   5       59.30       60.63      1.84 o
   3   9   5       39.01       34.19      2.75 o
   5   9   5       46.82       57.06      3.64 o
   7   9   5       23.28       24.11      5.88 o
 -10  10   5       96.24      102.61      8.05 o
  -8  10   5       52.70       55.16      4.74 o
  -6  10   5       71.81       67.92      6.10 o
  -4  10   5       31.61       34.76      3.24 o
  -2  10   5      115.35      115.49      4.41 o
   0  10   5       88.79       96.67      2.49 o
   2  10   5      181.14      166.67      3.37 o
   4  10   5       27.73       27.60      5.54 o
   6  10   5        7.53        1.19      5.95 o
  -9  11   5       33.64       33.38      6.91 o
  -7  11   5       42.60       35.47      5.51 o
  -5  11   5       17.91       13.43      4.08 o
  -3  11   5      100.41      107.16      4.75 o
  -1  11   5       23.87       24.06      2.76 o
   1  11   5      104.25      118.77      5.12 o
   3  11   5      116.77      126.54      6.06 o
   5  11   5       43.05       42.03      6.03 o
  -8  12   5       13.02        8.18      5.05 o
  -6  12   5       59.13       63.96      5.57 o
  -4  12   5        8.27       14.52      4.99 o
  -2  12   5      225.52      232.94      7.73 o
   0  12   5       20.13       17.40      4.38 o
   2  12   5      108.23      111.81      6.50 o
  -5  13   5       10.14        7.83      6.77 o
  -3  13   5        7.19        9.25      5.43 o
  -1  13   5       62.51       63.20      5.97 o
   1  13   5        4.35        1.38      6.17 o
 -14   0   6      116.29      115.52     12.65 o
 -12   0   6      179.43      180.86     12.44 o
 -10   0   6      330.08      311.49     18.03 o
  -8   0   6      419.76      425.28      4.97 o
  -6   0   6      837.96      857.99      5.57 o
  -4   0   6      529.61      535.89      6.51 o
  -2   0   6     1268.67     1223.72      7.07 o
   0   0   6      697.83      704.70      4.06 o
   2   0   6      999.79     1016.35      5.93 o
   4   0   6      133.33      130.03      3.84 o
   6   0   6       24.03       30.08      5.79 o
   8   0   6       37.36       37.59      5.79 o
 -13   1   6      104.19      101.08      8.26 o
 -11   1   6       41.89       41.43     12.13 o
  -9   1   6      127.43      123.00      4.00 o
  -7   1   6      510.54      558.98      3.76 o
  -5   1   6      190.74      175.19      2.19 o
  -3   1   6        6.24        5.36      1.09 o
  -1   1   6      266.79      289.41      2.01 o
   1   1   6       60.84       59.10      1.32 o
   3   1   6       40.34       42.86      1.48 o
   5   1   6        1.75        3.81      2.43 o
   7   1   6        4.63       11.01      3.66 o
 -14   2   6       19.86       28.14      7.40 o
 -12   2   6      172.31      174.32      8.51 o
 -10   2   6      203.64      188.04     10.91 o
  -8   2   6      142.14      129.06      2.66 o
  -6   2   6      472.57      493.11      3.65 o
  -4   2   6      102.96      100.75      1.65 o
  -2   2   6     2249.12     2328.09     12.21 o
   0   2   6       42.81       47.08      1.10 o
   2   2   6       21.20       23.26      1.19 o
   4   2   6      608.54      601.98      4.98 o
   6   2   6       76.47       87.77      3.94 o
   8   2   6       16.62       10.42      3.87 o
 -13   3   6       63.27       53.28      7.55 o
 -11   3   6       50.65       59.81      6.12 o
  -9   3   6       25.64       28.88      2.72 o
  -7   3   6        1.03        2.19      1.66 o
  -5   3   6      115.00      116.34      1.82 o
  -3   3   6       82.52       89.23      1.92 o
  -1   3   6      499.72      503.03      3.61 o
   1   3   6       73.23       67.83      1.14 o
   3   3   6      151.68      146.30      2.49 o
   5   3   6      153.58      139.55      3.04 o
   7   3   6       21.12       20.19      3.56 o
 -12   4   6      158.25      156.46      7.48 o
 -10   4   6       22.62       30.94      5.49 o
  -8   4   6      522.42      525.97      8.45 o
  -6   4   6       56.07       60.17      2.11 o
  -4   4   6      135.05      121.64      2.19 o
  -2   4   6      399.12      388.91      3.48 o
   0   4   6      125.24      123.09      2.68 o
   2   4   6       13.50        8.91      1.32 o
   4   4   6       56.90       51.47      2.18 o
   6   4   6       43.72       49.02      3.52 o
   8   4   6        2.60        2.17      4.02 o
 -13   5   6        2.57       -0.03      6.56 o
 -11   5   6      167.47      182.58      7.40 o
  -9   5   6       97.64       94.38      4.71 o
  -7   5   6      447.44      460.83      5.71 o
  -5   5   6      166.08      144.60      3.47 o
  -3   5   6       22.79       19.56      1.97 o
  -1   5   6      423.24      418.91      4.10 o
   1   5   6      828.80      811.30      6.37 o
   3   5   6      769.58      815.31      5.24 o
   5   5   6        6.74        2.53      3.08 o
   7   5   6       27.95       23.07      3.81 o
 -12   6   6       77.65       73.91      7.52 o
 -10   6   6       56.38       52.97      6.08 o
  -8   6   6      138.22      133.64      4.38 o
  -6   6   6     1992.76     1925.04     24.90 o
  -4   6   6      206.93      208.65      3.30 o
  -2   6   6      206.99      204.32      3.51 o
   0   6   6      384.74      394.71      4.54 o
   2   6   6     1569.98     1539.01     21.24 o
   4   6   6       34.84       32.44      3.15 o
   6   6   6       63.75       68.39      4.02 o
 -11   7   6        3.51        6.10      6.00 o
  -9   7   6       23.73       31.71      6.42 o
  -7   7   6      124.29      128.03      3.77 o
  -5   7   6      548.77      553.29     12.08 o
  -3   7   6       41.76       41.39      2.14 o
  -1   7   6      465.95      453.41      5.02 o
   1   7   6      486.67      470.49      6.73 o
   3   7   6      103.06       93.79      2.94 o
   5   7   6       18.12       12.10      3.15 o
   7   7   6       63.88       71.74      6.15 o
 -12   8   6       25.04       29.91      6.97 o
 -10   8   6      115.66      108.80      7.45 o
  -8   8   6       92.34       84.98      5.68 o
  -6   8   6      100.57      104.43      6.87 o
  -4   8   6       20.82       18.34      2.40 o
  -2   8   6      123.41      113.89      3.80 o
   0   8   6       84.12       78.82      3.06 o
   2   8   6       64.03       63.55      2.60 o
   4   8   6        0.98        0.03      5.48 o
   6   8   6        2.38        5.26      5.73 o
 -11   9   6       21.37       31.26      8.39 o
  -9   9   6       52.59       53.67      6.17 o
  -7   9   6        3.98        3.04      5.99 o
  -5   9   6      165.01      148.25      5.04 o
  -3   9   6       73.71       59.57      3.78 o
  -1   9   6       72.20       74.66      3.15 o
   1   9   6       31.05       25.77      3.01 o
   3   9   6       78.63       75.12      5.19 o
   5   9   6       15.17       18.29      5.94 o
 -10  10   6       18.33       10.73      7.39 o
  -8  10   6      107.07      102.46      6.50 o
  -6  10   6        6.25       10.53      5.75 o
  -4  10   6      152.19      137.64      7.18 o
  -2  10   6       75.12       82.69      4.58 o
   0  10   6      100.19      109.14      4.95 o
   2  10   6       23.95       28.51      4.88 o
   4  10   6       24.83       26.82      5.69 o
  -9  11   6       10.52       16.40      6.71 o
  -7  11   6       89.62       99.40      9.20 o
  -5  11   6        6.48        0.93      6.67 o
  -3  11   6      203.00      198.46      7.49 o
  -1  11   6       14.54       17.33      4.70 o
   1  11   6       80.57       85.23      5.93 o
   3  11   6       26.74       23.50      5.24 o
  -6  12   6      139.46      139.24     10.12 o
  -4  12   6        7.94        5.78      5.90 o
  -2  12   6       56.98       58.58      5.50 o
   0  12   6        1.45        1.77      5.24 o
   2  12   6       48.19       65.65      6.21 o
  -3  13   6        0.54        3.83      5.93 o
  -1  13   6       36.14       37.94      6.52 o
 -13   1   7        4.58        6.54      6.30 o
 -11   1   7       64.27       69.11      9.87 o
  -9   1   7       13.66       18.28      2.47 o
  -7   1   7      854.22      896.16      5.02 o
  -5   1   7        9.88       11.09      1.47 o
  -3   1   7      409.51      406.02      2.76 o
  -1   1   7        5.79        5.72      1.14 o
   1   1   7      396.01      411.12      2.66 o
   3   1   7       76.37       66.18      1.70 o
   5   1   7       67.92       69.05      3.39 o
   7   1   7        7.44        9.62      3.68 o
 -12   2   7       45.20       46.62      9.69 o
 -10   2   7       43.10       43.73      6.22 o
  -8   2   7       29.13       27.89      2.24 o
  -6   2   7      111.20      103.06      2.27 o
  -4   2   7      104.30      100.23      1.81 o
  -2   2   7      153.18      136.15      1.66 o
   0   2   7      173.54      183.91      1.82 o
   2   2   7      109.91      108.89      1.74 o
   4   2   7       26.32       34.31      2.01 o
   6   2   7        7.72       11.12      3.18 o
 -13   3   7       29.67       28.90      7.00 o
 -11   3   7       71.25       89.03      8.24 o
  -9   3   7      561.25      542.35      5.02 o
  -7   3   7      127.35      137.62      2.88 o
  -5   3   7      876.12      838.05      7.34 o
  -3   3   7       43.77       40.30      2.17 o
  -1   3   7      918.46      944.26      6.81 o
   1   3   7      123.09      128.01      1.47 o
   3   3   7      171.08      184.88      2.49 o
   5   3   7       20.91       19.42      2.93 o
   7   3   7      250.83      257.01      5.59 o
 -12   4   7      171.70      168.65     10.29 o
 -10   4   7      105.03      103.12      6.49 o
  -8   4   7      525.10      518.73      5.32 o
  -6   4   7       62.22       59.35      2.84 o
  -4   4   7      140.83      127.93      2.76 o
  -2   4   7     1535.78     1471.06      7.44 o
   0   4   7      188.76      175.44      3.71 o
   2   4   7      238.48      263.72      2.34 o
   4   4   7      148.12      139.50      3.29 o
   6   4   7      159.93      152.23      4.50 o
 -13   5   7       14.42       19.99      6.19 o
 -11   5   7      162.58      152.98      9.53 o
  -9   5   7      101.52       97.18      4.30 o
  -7   5   7      210.46      215.15      5.19 o
  -5   5   7       93.03       94.16      7.66 o
  -3   5   7      722.36      719.94      6.82 o
  -1   5   7      565.80      548.84      6.89 o
   1   5   7      301.52      307.09      5.08 o
   3   5   7       11.48        9.65      2.07 o
   5   5   7        5.45        5.32      4.35 o
 -12   6   7        1.19        7.91      6.61 o
 -10   6   7       16.55       28.84      7.01 o
  -8   6   7       58.91       52.38      2.65 o
  -6   6   7      132.54      129.91      4.41 o
  -4   6   7       18.96       19.02      2.25 o
  -2   6   7       81.51       79.72      3.32 o
   0   6   7      128.87      133.15      3.23 o
   2   6   7      111.97      108.18      4.43 o
   4   6   7        0.38       -0.03      5.56 o
   6   6   7        6.84        6.38      5.22 o
 -11   7   7       63.61       73.33      7.20 o
  -9   7   7       87.36       70.99      7.13 o
  -7   7   7       82.20       72.45      4.52 o
  -5   7   7       30.75       21.89      4.14 o
  -3   7   7      123.59      131.98      3.26 o
  -1   7   7       87.27       88.70      3.34 o
   1   7   7      354.63      354.84      6.05 o
   3   7   7      114.11      117.90      6.34 o
   5   7   7       26.60       35.86      5.51 o
 -10   8   7      106.65      113.25     12.82 o
  -8   8   7      109.63       83.57      6.34 o
  -6   8   7       63.88       65.21      5.05 o
  -4   8   7       37.54       32.45      3.39 o
  -2   8   7       26.14       21.29      2.45 o
   0   8   7      197.50      197.55      4.42 o
   2   8   7       40.13       45.47      4.67 o
   4   8   7       16.42       19.02      5.85 o
  -9   9   7      121.91      123.77     11.34 o
  -7   9   7       38.11       33.70      7.56 o
  -5   9   7       71.91       71.88     10.91 o
  -3   9   7      118.04      122.26      5.50 o
  -1   9   7      181.19      192.30      5.20 o
   1   9   7       26.43       33.04      4.45 o
   3   9   7       65.68       65.04      5.86 o
  -8  10   7      161.07      162.59     14.69 o
  -6  10   7       22.43       18.75      6.53 o
  -4  10   7      228.66      248.95     10.62 o
  -2  10   7       98.01       99.13      5.22 o
   0  10   7      170.96      191.84      6.30 o
   2  10   7       22.56       14.01      5.09 o
  -7  11   7       66.82       61.72      7.38 o
  -5  11   7        6.66        3.58      5.85 o
  -3  11   7       63.92       59.21      5.79 o
  -1  11   7       12.79        7.20      5.12 o
   1  11   7       85.08       93.43      5.89 o
  -4  12   7       25.17       15.83      5.48 o
  -2  12   7        1.06        0.88      6.38 o
 -12   0   8      188.27      242.97     19.42 o
 -10   0   8       71.92       69.03      5.58 o
  -8   0   8      425.80      428.56      5.76 o
  -6   0   8      435.83      422.68      7.19 o
  -4   0   8     1173.13     1214.86      9.80 o
  -2   0   8      225.76      201.31      3.44 o
   0   0   8      177.26      178.55      3.53 o
   2   0   8      348.02      309.59      4.08 o
   4   0   8       21.15       25.76      4.26 o
   6   0   8       33.01       30.37      5.04 o
 -13   1   8       14.17       19.01      9.58 o
 -11   1   8       74.53       88.89      9.30 o
  -9   1   8        1.73        5.41      2.88 o
  -7   1   8      220.74      229.19      3.11 o
  -5   1   8      144.30      135.52      2.20 o
  -3   1   8      503.60      506.48      3.25 o
  -1   1   8       77.94       66.22      1.78 o
   1   1   8      288.16      295.39      2.61 o
   3   1   8       14.35        6.42      2.57 o
   5   1   8       83.93       95.43      3.81 o
 -12   2   8       39.81       17.28      8.75 o
 -10   2   8       45.13       45.35      3.96 o
  -8   2   8       30.38       28.02      2.41 o
  -6   2   8        4.75        4.18      1.16 o
  -4   2   8      604.84      565.88      6.03 o
  -2   2   8      264.02      261.94      4.13 o
   0   2   8       54.81       58.27      1.44 o
   2   2   8       29.59       15.33      1.95 o
   4   2   8        4.21        8.08      2.69 o
 -13   3   8       18.87       21.99      6.60 o
 -11   3   8       36.65       33.03      7.97 o
  -9   3   8        5.26        6.10      2.83 o
  -7   3   8       70.61       67.54      2.47 o
  -5   3   8        3.92        3.52      1.30 o
  -3   3   8      623.41      633.45      5.08 o
  -1   3   8       22.31       19.81      2.57 o
   1   3   8       18.38       19.39      1.10 o
   3   3   8       41.02       38.74      2.46 o
   5   3   8        5.25        9.06      4.77 o
 -12   4   8        9.35        4.25      7.41 o
 -10   4   8       85.92       95.57      6.78 o
  -8   4   8      302.25      289.16      4.15 o
  -6   4   8      181.94      187.97      3.76 o
  -4   4   8      141.27      131.42      3.31 o
  -2   4   8      712.96      763.01      6.42 o
   0   4   8       41.84       47.36      3.00 o
   2   4   8      119.16      134.57      5.36 o
   4   4   8       26.28       24.46      4.67 o
 -11   5   8       67.21       66.60      8.13 o
  -9   5   8        0.62        5.20      5.32 o
  -7   5   8      173.17      173.49      7.85 o
  -5   5   8       59.89       69.55      3.13 o
  -3   5   8      263.58      250.12      4.12 o
  -1   5   8        7.63        5.08      2.76 o
   1   5   8      358.36      306.32      7.64 o
   3   5   8       60.35       60.30      5.37 o
   5   5   8       51.32       63.72      5.76 o
 -12   6   8      148.74      157.90     10.48 o
 -10   6   8       37.08       31.04      5.98 o
  -8   6   8        3.59       -0.03      5.37 o
  -6   6   8       14.82       12.94      5.67 o
  -4   6   8      421.24      425.32      4.86 o
  -2   6   8      213.94      212.03      4.47 o
   0   6   8        2.16        2.92      3.52 o
   2   6   8       80.69       83.53      5.38 o
   4   6   8       37.00       48.72      5.84 o
 -11   7   8      163.46      191.02     14.58 o
  -9   7   8       23.25       22.10      5.61 o
  -7   7   8      113.59      106.54      7.31 o
  -5   7   8       23.87       20.89      4.25 o
  -3   7   8      123.09      118.33      5.32 o
  -1   7   8        7.00       10.18      2.94 o
   1   7   8      158.99      158.41      6.13 o
   3   7   8       47.89       46.72      5.51 o
 -10   8   8        2.78        2.38      9.34 o
  -8   8   8        2.65       -0.03      5.34 o
  -6   8   8      206.71      196.55      9.22 o
  -4   8   8       32.25       25.29      3.78 o
  -2   8   8       39.58       52.73      4.08 o
   0   8   8       67.04       71.15      4.75 o
   2   8   8       44.03       55.65      5.44 o
  -9   9   8       67.71       63.92      8.85 o
  -7   9   8        8.91        4.95      9.23 o
  -5   9   8       16.90       21.56      9.09 o
  -3   9   8        8.38        6.89      4.33 o
  -1   9   8       49.43       41.42      4.50 o
   1   9   8       46.47       44.18      5.31 o
  -8  10   8       31.52       20.77      8.05 o
  -6  10   8       65.18       65.34      9.15 o
  -4  10   8       51.70       48.38      5.40 o
  -2  10   8       11.12       15.88      5.23 o
   0  10   8        0.01        1.61      4.78 o
  -5  11   8        3.15        5.09      6.05 o
  -3  11   8       70.10       68.51      7.31 o
 -11   1   9       49.32       50.00      6.46 o
  -9   1   9       59.40       54.72      5.32 o
  -7   1   9       71.99       62.23      2.39 o
  -5   1   9       70.09       73.59      1.70 o
  -3   1   9      255.43      254.72      3.90 o
  -1   1   9       36.57       49.98      1.96 o
   1   1   9       53.06       48.80      2.61 o
   3   1   9       17.98       26.94      3.82 o
 -12   2   9        3.85       -0.05      9.31 o
 -10   2   9      117.01      117.97      7.74 o
  -8   2   9       57.08       52.75      4.41 o
  -6   2   9       50.10       53.33      2.73 o
  -4   2   9       98.30       77.78      1.59 o
  -2   2   9       42.40       38.81      1.57 o
   0   2   9       77.38       77.18      2.18 o
   2   2   9      105.25      102.49      4.47 o
   4   2   9       24.33       19.06      4.97 o
 -11   3   9       17.01       24.66      6.82 o
  -9   3   9       22.70       16.03      4.22 o
  -7   3   9      348.05      386.05      7.99 o
  -5   3   9       72.87       50.36      3.61 o
  -3   3   9      127.14      116.78      3.72 o
  -1   3   9       13.41        5.82      3.17 o
   1   3   9      166.14      171.39      5.31 o
   3   3   9       16.30       23.31      4.97 o
 -12   4   9        9.27       10.13      8.37 o
 -10   4   9       58.38       59.76      6.63 o
  -8   4   9      229.93      240.74      7.01 o
  -6   4   9      358.13      377.02      6.94 o
  -4   4   9       66.09       59.60      3.38 o
  -2   4   9       64.77       74.48      3.13 o
   0   4   9      193.12      185.38      5.67 o
   2   4   9      107.54      115.12      6.83 o
 -11   5   9       69.31       57.83      8.45 o
  -9   5   9       32.99       36.10      6.36 o
  -7   5   9      253.40      247.13      9.79 o
  -5   5   9       22.20       19.70      3.90 o
  -3   5   9      386.75      344.84      6.00 o
  -1   5   9       54.51       67.46      4.61 o
   1   5   9      112.66      128.10      5.89 o
   3   5   9       24.02       27.21      5.12 o
 -10   6   9        6.65        2.06      6.08 o
  -8   6   9      112.02      108.59      6.96 o
  -6   6   9       34.69       31.47      5.04 o
  -4   6   9        9.41        6.17      3.66 o
  -2   6   9      181.85      142.15      4.81 o
   0   6   9       62.20       56.52      4.78 o
   2   6   9        3.77        2.44      5.61 o
  -9   7   9       40.49       43.24      7.82 o
  -7   7   9       14.54       18.46      6.34 o
  -5   7   9       13.17       14.56      4.99 o
  -3   7   9       59.81       52.86      5.04 o
  -1   7   9       86.86       91.78      5.54 o
   1   7   9       53.19       56.27      5.34 o
  -8   8   9       46.04       45.74      8.47 o
  -6   8   9       53.51       51.67      8.13 o
  -4   8   9        7.03        7.88      5.10 o
  -2   8   9      122.22      110.31      5.82 o
   0   8   9       20.61       18.71      5.01 o
  -7   9   9       46.96       57.72      8.61 o
  -5   9   9       36.34       38.65      6.31 o
  -3   9   9       71.89       92.19      6.23 o
  -1   9   9       55.82       58.27      5.22 o
 -10   0  10       11.04       19.86      6.87 o
  -8   0  10       24.30       21.11      7.13 o
  -6   0  10      245.13      231.68     22.57 o
  -4   0  10       63.20       64.30      4.47 o
  -2   0  10       66.37       80.25      5.53 o
   0   0  10       55.06       56.92     13.24 o
   2   0  10       31.58       38.35     15.37 o
 -11   1  10        2.92        0.25      9.01 o
  -9   1  10       75.36       76.10      5.94 o
  -7   1  10       55.48       62.47      5.77 o
  -5   1  10      486.81      505.73      7.66 o
  -3   1  10       16.47       18.29      3.28 o
  -1   1  10       66.05       67.61      5.28 o
   1   1  10       11.12        3.87      8.85 o
 -10   2  10       43.19       43.16      6.68 o
  -8   2  10      319.66      342.21      9.20 o
  -6   2  10      165.19      151.48      5.58 o
  -4   2  10       99.11      109.37      4.28 o
  -2   2  10       11.30       10.34      3.44 o
   0   2  10      139.69      145.11      6.17 o
   2   2  10        4.64        7.91      7.55 o
 -11   3  10       25.20       30.95      6.84 o
  -9   3  10       98.69      111.25      7.58 o
  -7   3  10       53.05       59.75      5.04 o
  -5   3  10      142.66      125.71      5.53 o
  -3   3  10       10.01        9.29      3.25 o
  -1   3  10       50.00       45.65      3.82 o
   1   3  10       42.56       41.36      4.57 o
 -10   4  10       18.73       18.40      6.23 o
  -8   4  10       17.80       20.04      5.23 o
  -6   4  10       22.18       25.55      4.71 o
  -4   4  10       34.31       26.17      4.13 o
  -2   4  10       32.26       28.49      3.67 o
   0   4  10       27.15       30.74      4.46 o
  -9   5  10        5.98        6.64      6.08 o
  -7   5  10        4.74        6.61      5.37 o
  -5   5  10       39.69       31.89      5.45 o
  -3   5  10       85.67       76.92      5.09 o
  -1   5  10        5.89        6.18      4.15 o
  -8   6  10        0.29       -0.04      7.28 o
  -6   6  10        7.22       10.96      5.37 o
  -4   6  10      143.05      148.65      7.08 o
  -2   6  10      121.35      104.34      5.35 o
  -7   7  10       25.16       21.65      7.94 o
  -5   7  10        9.09       16.10      6.88 o
  -3   7  10       17.05        7.37      6.06 o
  -9   1  11       31.57       37.61      6.94 o
  -7   1  11       54.84       63.12      8.95 o
  -5   1  11        6.87        3.87      5.10 o
  -3   1  11       25.28       20.32      5.43 o
  -1   1  11       47.21       47.38      9.72 o
  -8   2  11      102.63      131.16     11.97 o
  -6   2  11       29.54       36.77      5.35 o
  -4   2  11        4.50       10.26      5.99 o
  -2   2  11       45.14       28.55      6.68 o
  -7   3  11        2.12        6.39      5.97 o
  -5   3  11        5.93        6.10      5.48 o
  -3   3  11       39.19       57.93      4.88 o
  -6   4  11       21.64       21.08      6.24 o
  -4   4  11        8.65       13.69      5.33 o
  -5   5  11        9.05       13.97      6.16 o
 
